# Supplementary material for: Moderate High-Pressure Superdormancy in Bacillus Spores: Properties of Superdormant Spores and Proteins Potentially Influencing Moderate High-Pressure Germination
Source: Appl Environ Microbiol. 2022 Feb 22;88(4):e02406-21. doi: 10.1128/aem.02406-21 (PMC8863042; doi:10.1128/aem.02406-21)
Supplement: Supplemental file 2 — Table S1. Download aem.02406-21-s0002.xlsx, XLSX file, 0.1 MB [file aem.02406-21-s0002.xlsx]

## Sheet: Table S1
Table S1: List of all quantified proteins
Protein Name	Description	log2FC	adj.p.value
sp|P42435|NASD_BACSU	sp|P42435|NASD_BACSU Nitrite reductase [NAD(P)H] OS=Bacillus subtilis (strain 168) OX=224308 GN=nasD PE=2 SV=1	-6.88431	2.98383e-07
sp|P39070|CLPQ_BACSU	sp|P39070|CLPQ_BACSU ATP-dependent protease subunit ClpQ OS=Bacillus subtilis (strain 168) OX=224308 GN=clpQ PE=1 SV=1	-3.11438	0.00037584
sp|Q01463|MINC_BACSU	sp|Q01463|MINC_BACSU Septum site-determining protein MinC OS=Bacillus subtilis (strain 168) OX=224308 GN=minC PE=1 SV=1	-2.29891	0.00191683
sp|O32103|YUIH_BACSU	sp|O32103|YUIH_BACSU Uncharacterized oxidoreductase YuiH OS=Bacillus subtilis (strain 168) OX=224308 GN=yuiH PE=3 SV=1	-1.50858	0.00313277
sp|P19994|MAP11_BACSU	sp|P19994|MAP11_BACSU Methionine aminopeptidase 1 OS=Bacillus subtilis (strain 168) OX=224308 GN=map PE=1 SV=1	-2.15642	0.00313277
sp|P39116|PLY_BACSU	sp|P39116|PLY_BACSU Pectate lyase OS=Bacillus subtilis (strain 168) OX=224308 GN=pel PE=1 SV=1	-1.33625	0.00313277
sp|P54523|DXS_BACSU	sp|P54523|DXS_BACSU 1-deoxy-D-xylulose-5-phosphate synthase OS=Bacillus subtilis (strain 168) OX=224308 GN=dxs PE=3 SV=1	-3.0683	0.00313277
sp|P37495|YYBI_BACSU	sp|P37495|YYBI_BACSU Uncharacterized protein YybI OS=Bacillus subtilis (strain 168) OX=224308 GN=yybI PE=4 SV=1	1.16672	0.00342707
sp|C0H432|YOYE_BACSU	sp|C0H432|YOYE_BACSU Uncharacterized protein YoyE OS=Bacillus subtilis (strain 168) OX=224308 GN=yoyE PE=4 SV=1	1.11032	0.00579686
sp|O05508|GMUD_BACSU	sp|O05508|GMUD_BACSU 6-phospho-beta-glucosidase GmuD OS=Bacillus subtilis (strain 168) OX=224308 GN=gmuD PE=1 SV=1	-1.91987	0.00579686
sp|O06976|CRH_BACSU	sp|O06976|CRH_BACSU HPr-like protein Crh OS=Bacillus subtilis (strain 168) OX=224308 GN=crh PE=1 SV=1	1.22644	0.00579686
sp|P42419|IOLI_BACSU	sp|P42419|IOLI_BACSU Inosose isomerase OS=Bacillus subtilis (strain 168) OX=224308 GN=iolI PE=1 SV=1	-0.859037	0.00579686
sp|P45708|YNEF_BACSU	sp|P45708|YNEF_BACSU UPF0154 protein YneF OS=Bacillus subtilis (strain 168) OX=224308 GN=yneF PE=3 SV=1	1.76626	0.00579686
sp|P37564|COAX_BACSU	sp|P37564|COAX_BACSU Type III pantothenate kinase OS=Bacillus subtilis (strain 168) OX=224308 GN=coaX PE=1 SV=3	2.80218	0.00581862
sp|P71014|BSLA_BACSU	sp|P71014|BSLA_BACSU Biofilm-surface layer protein A OS=Bacillus subtilis (strain 168) OX=224308 GN=bslA PE=1 SV=2	-2.30662	0.00581862
sp|P71044|SP2Q_BACSU	sp|P71044|SP2Q_BACSU Stage II sporulation protein Q OS=Bacillus subtilis (strain 168) OX=224308 GN=spoIIQ PE=1 SV=1	3.3968	0.00581862
sp|P0CI76|RTP_BACSU	sp|P0CI76|RTP_BACSU Replication termination protein OS=Bacillus subtilis (strain 168) OX=224308 GN=rtp PE=1 SV=1	-1.96294	0.00638915
sp|P37543|YABB_BACSU	sp|P37543|YABB_BACSU Uncharacterized protein YabB OS=Bacillus subtilis (strain 168) OX=224308 GN=yabB PE=4 SV=1	-1.6161	0.00638915
sp|P68569|BDBA_BACSU	sp|P68569|BDBA_BACSU SPbeta prophage-derived disulfide bond formation protein A OS=Bacillus subtilis (strain 168) OX=224308 GN=bdbA PE=3 SV=1	-0.967496	0.00831307
sp|O31556|YFJC_BACSU	sp|O31556|YFJC_BACSU Uncharacterized protein YfjC OS=Bacillus subtilis (strain 168) OX=224308 GN=yfjC PE=4 SV=1	-2.20297	0.00832376
sp|O31597|YJBA_BACSU	sp|O31597|YJBA_BACSU UPF0736 protein YjbA OS=Bacillus subtilis (strain 168) OX=224308 GN=yjbA PE=3 SV=1	-1.83157	0.00899312
sp|P54569|YQKF_BACSU	sp|P54569|YQKF_BACSU Uncharacterized oxidoreductase YqkF OS=Bacillus subtilis (strain 168) OX=224308 GN=yqkF PE=3 SV=1	-1.73295	0.00999786
sp|O31429|SKFG_BACSU	sp|O31429|SKFG_BACSU Uncharacterized protein SkfG OS=Bacillus subtilis (strain 168) OX=224308 GN=skfG PE=1 SV=2	-1.23047	0.0115041
sp|O34405|YKZD_BACSU	sp|O34405|YKZD_BACSU Uncharacterized protein YkzD OS=Bacillus subtilis (strain 168) OX=224308 GN=ykzD PE=4 SV=1	-0.942335	0.0115041
sp|P39757|MOAA_BACSU	sp|P39757|MOAA_BACSU GTP 3,8-cyclase OS=Bacillus subtilis (strain 168) OX=224308 GN=moaA PE=3 SV=1	1.76128	0.0115041
sp|P54528|MMGF_BACSU	sp|P54528|MMGF_BACSU 2-methylisocitrate lyase OS=Bacillus subtilis (strain 168) OX=224308 GN=mmgF PE=1 SV=1	5.33621	0.0118889
sp|O31659|YKZE_BACSU	sp|O31659|YKZE_BACSU Uncharacterized protein YkzE OS=Bacillus subtilis (strain 168) OX=224308 GN=ykzE PE=4 SV=1	1.41674	0.0122725
sp|P21203|PHEA_BACSU	sp|P21203|PHEA_BACSU Prephenate dehydratase OS=Bacillus subtilis (strain 168) OX=224308 GN=pheA PE=4 SV=1	-2.4158	0.0122725
sp|C0SP94|YHFQ_BACSU	sp|C0SP94|YHFQ_BACSU Putative ABC transporter substrate-binding lipoprotein YhfQ OS=Bacillus subtilis (strain 168) OX=224308 GN=yhfQ PE=1 SV=1	-0.906707	0.013208
sp|O31749|PYRH_BACSU	sp|O31749|PYRH_BACSU Uridylate kinase OS=Bacillus subtilis (strain 168) OX=224308 GN=pyrH PE=1 SV=2	0.945486	0.0142301
sp|P94496|CSE60_BACSU	sp|P94496|CSE60_BACSU Sporulation protein cse60 OS=Bacillus subtilis (strain 168) OX=224308 GN=cse60 PE=2 SV=1	-2.06854	0.0174579
sp|O31790|YMAD_BACSU	sp|O31790|YMAD_BACSU Uncharacterized protein YmaD OS=Bacillus subtilis (strain 168) OX=224308 GN=ymaD PE=3 SV=1	-0.992378	0.0181802
sp|P37568|CTSR_BACSU	sp|P37568|CTSR_BACSU Transcriptional regulator CtsR OS=Bacillus subtilis (strain 168) OX=224308 GN=ctsR PE=1 SV=1	-1.83195	0.0189228
sp|O07544|YHEC_BACSU	sp|O07544|YHEC_BACSU Endospore coat-associated protein YheC OS=Bacillus subtilis (strain 168) OX=224308 GN=yheC PE=3 SV=1	0.923361	0.0201534
sp|O31816|YNDM_BACSU	sp|O31816|YNDM_BACSU Uncharacterized membrane protein YndM OS=Bacillus subtilis (strain 168) OX=224308 GN=yndM PE=4 SV=1	1.56501	0.0215447
sp|O32089|YUZC_BACSU	sp|O32089|YUZC_BACSU Uncharacterized protein YuzC OS=Bacillus subtilis (strain 168) OX=224308 GN=yuzC PE=4 SV=2	0.818988	0.0215447
sp|O34580|PCRA_BACSU	sp|O34580|PCRA_BACSU ATP-dependent DNA helicase PcrA OS=Bacillus subtilis (strain 168) OX=224308 GN=pcrA PE=1 SV=1	-1.06068	0.0215447
sp|O35019|YFKK_BACSU	sp|O35019|YFKK_BACSU UPF0435 protein YfkK OS=Bacillus subtilis (strain 168) OX=224308 GN=yfkK PE=1 SV=1	-1.16463	0.0215447
sp|Q7WY75|SSPK_BACSU	sp|Q7WY75|SSPK_BACSU Small, acid-soluble spore protein K OS=Bacillus subtilis (strain 168) OX=224308 GN=sspK PE=1 SV=3	-1.92991	0.0215447
sp|P04831|SSPA_BACSU	sp|P04831|SSPA_BACSU Small, acid-soluble spore protein A OS=Bacillus subtilis (strain 168) OX=224308 GN=sspA PE=3 SV=1	1.46131	0.0218424
sp|P54598|YHCN_BACSU	sp|P54598|YHCN_BACSU Probable spore germination lipoprotein YhcN OS=Bacillus subtilis (strain 168) OX=224308 GN=yhcN PE=1 SV=2	-1.33662	0.0218424
sp|P17622|RIBT_BACSU	sp|P17622|RIBT_BACSU Protein RibT OS=Bacillus subtilis (strain 168) OX=224308 GN=ribT PE=1 SV=1	-3.71334	0.0227023
sp|O34629|YERH_BACSU	sp|O34629|YERH_BACSU Uncharacterized lipoprotein YerH OS=Bacillus subtilis (strain 168) OX=224308 GN=yerH PE=3 SV=1	2.1138	0.0229574
sp|P35146|AROD_BACSU	sp|P35146|AROD_BACSU 3-dehydroquinate dehydratase OS=Bacillus subtilis (strain 168) OX=224308 GN=aroD PE=3 SV=1	-1.61704	0.0252775
sp|O31489|YDCI_BACSU	sp|O31489|YDCI_BACSU Uncharacterized protein YdcI OS=Bacillus subtilis (strain 168) OX=224308 GN=ydcI PE=4 SV=2	-0.560541	0.0280068
sp|O31502|DAGK_BACSU	sp|O31502|DAGK_BACSU Diacylglycerol kinase OS=Bacillus subtilis (strain 168) OX=224308 GN=dagK PE=1 SV=1	-0.621304	0.0280068
sp|O34999|YOQH_BACSU	sp|O34999|YOQH_BACSU SPbeta prophage-derived uncharacterized protein YoqH OS=Bacillus subtilis (strain 168) OX=224308 GN=yoqH PE=3 SV=1	1.06782	0.0280068
sp|P37569|MCSA_BACSU	sp|P37569|MCSA_BACSU Protein-arginine kinase activator protein OS=Bacillus subtilis (strain 168) OX=224308 GN=mcsA PE=1 SV=1	-1.00822	0.0280068
sp|P37812|ATPE_BACSU	sp|P37812|ATPE_BACSU ATP synthase epsilon chain OS=Bacillus subtilis (strain 168) OX=224308 GN=atpC PE=1 SV=1	1.01942	0.0280068
sp|P52996|PANB_BACSU	sp|P52996|PANB_BACSU 3-methyl-2-oxobutanoate hydroxymethyltransferase OS=Bacillus subtilis (strain 168) OX=224308 GN=panB PE=3 SV=1	0.923779	0.0280068
sp|O34413|YTCC_BACSU	sp|O34413|YTCC_BACSU Putative glycosyltransferase YtcC OS=Bacillus subtilis (strain 168) OX=224308 GN=ytcC PE=3 SV=1	1.03747	0.0302493
tr|A0A2K4Z9L5|A0A2K4Z9L5_BACSU	tr|A0A2K4Z9L5|A0A2K4Z9L5_BACSU Uncharacterized protein OS=Bacillus subtilis (strain 168) OX=224308 GN=BSU_27185 PE=4 SV=1	0.663497	0.0305378
sp|P04832|SSPB_BACSU	sp|P04832|SSPB_BACSU Small, acid-soluble spore protein B OS=Bacillus subtilis (strain 168) OX=224308 GN=sspB PE=3 SV=1	1.68906	0.0313235
sp|P96666|YDEI_BACSU	sp|P96666|YDEI_BACSU Uncharacterized protein YdeI OS=Bacillus subtilis (strain 168) OX=224308 GN=ydeI PE=4 SV=1	0.826925	0.0321425
sp|P54430|YRKC_BACSU	sp|P54430|YRKC_BACSU Uncharacterized protein YrkC OS=Bacillus subtilis (strain 168) OX=224308 GN=yrkC PE=4 SV=1	0.762274	0.0330266
sp|P42921|RL4_BACSU	sp|P42921|RL4_BACSU 50S ribosomal protein L4 OS=Bacillus subtilis (strain 168) OX=224308 GN=rplD PE=1 SV=1	0.628443	0.0348798
sp|O05253|NUPO_BACSU	sp|O05253|NUPO_BACSU Guanosine import ATP-binding protein NupO OS=Bacillus subtilis (strain 168) OX=224308 GN=nupO PE=1 SV=1	-1.4634	0.038799
sp|P45944|YQCI_BACSU	sp|P45944|YQCI_BACSU Uncharacterized protein YqcI OS=Bacillus subtilis (strain 168) OX=224308 GN=yqcI PE=3 SV=2	0.868453	0.0408195
sp|P54155|MSRB_BACSU	sp|P54155|MSRB_BACSU Peptide methionine sulfoxide reductase MsrB OS=Bacillus subtilis (strain 168) OX=224308 GN=msrB PE=1 SV=1	-1.18851	0.0408195
sp|P21248|HEM4_BACSU	sp|P21248|HEM4_BACSU Uroporphyrinogen-III synthase OS=Bacillus subtilis (strain 168) OX=224308 GN=hemD PE=3 SV=2	2.21123	0.0410078
sp|P54395|YPMA_BACSU	sp|P54395|YPMA_BACSU Uncharacterized protein YpmA OS=Bacillus subtilis (strain 168) OX=224308 GN=ypmA PE=4 SV=1	0.68914	0.0412084
sp|P42103|YXAD_BACSU	sp|P42103|YXAD_BACSU Uncharacterized HTH-type transcriptional regulator YxaD OS=Bacillus subtilis (strain 168) OX=224308 GN=yxaD PE=4 SV=1	2.68608	0.0414391
sp|O31451|YBFJ_BACSU	sp|O31451|YBFJ_BACSU Uncharacterized protein YbfJ OS=Bacillus subtilis (strain 168) OX=224308 GN=ybfJ PE=4 SV=1	-0.724974	0.0437301
sp|O32123|YUTH_BACSU	sp|O32123|YUTH_BACSU Endospore coat-associated protein YutH OS=Bacillus subtilis (strain 168) OX=224308 GN=yutH PE=3 SV=1	-1.53471	0.0437301
sp|O34554|YJFA_BACSU	sp|O34554|YJFA_BACSU Uncharacterized protein YjfA OS=Bacillus subtilis (strain 168) OX=224308 GN=yjfA PE=3 SV=1	0.604132	0.0444393
sp|P23261|COTF_BACSU	sp|P23261|COTF_BACSU Spore coat protein F OS=Bacillus subtilis (strain 168) OX=224308 GN=cotF PE=1 SV=1	0.566783	0.0461477
sp|P39648|LIPL_BACSU	sp|P39648|LIPL_BACSU Octanoyl-[GcvH]:protein N-octanoyltransferase OS=Bacillus subtilis (strain 168) OX=224308 GN=lipL PE=1 SV=1	-1.46235	0.0488257
sp|P37468|RSMA_BACSU	sp|P37468|RSMA_BACSU Ribosomal RNA small subunit methyltransferase A OS=Bacillus subtilis (strain 168) OX=224308 GN=rsmA PE=1 SV=1	-0.675078	0.0511798
sp|P54534|YQIW_BACSU	sp|P54534|YQIW_BACSU UPF0403 protein YqiW OS=Bacillus subtilis (strain 168) OX=224308 GN=yqiW PE=3 SV=1	-0.88658	0.0511798
sp|O32066|YTZH_BACSU	sp|O32066|YTZH_BACSU Uncharacterized protein YtzH OS=Bacillus subtilis (strain 168) OX=224308 GN=ytzH PE=4 SV=1	-0.61847	0.0517708
sp|C0H445|YPZH_BACSU	sp|C0H445|YPZH_BACSU Uncharacterized protein YpzH OS=Bacillus subtilis (strain 168) OX=224308 GN=ypzH PE=4 SV=1	-0.754554	0.0519377
sp|P34957|QOX2_BACSU	sp|P34957|QOX2_BACSU Quinol oxidase subunit 2 OS=Bacillus subtilis (strain 168) OX=224308 GN=qoxA PE=3 SV=4	-0.58039	0.0519377
sp|P42958|TTUC_BACSU	sp|P42958|TTUC_BACSU Probable tartrate dehydrogenase/decarboxylase OS=Bacillus subtilis (strain 168) OX=224308 GN=ycsA PE=3 SV=4	-1.49485	0.0521773
sp|O31786|YMZB_BACSU	sp|O31786|YMZB_BACSU Uncharacterized protein YmzB OS=Bacillus subtilis (strain 168) OX=224308 GN=ymzB PE=4 SV=3	-0.757516	0.0522277
sp|P0CI73|GLMS_BACSU	sp|P0CI73|GLMS_BACSU Glutamine--fructose-6-phosphate aminotransferase [isomerizing] OS=Bacillus subtilis (strain 168) OX=224308 GN=glmS PE=2 SV=1	0.688714	0.0529806
sp|P53555|BIOK_BACSU	sp|P53555|BIOK_BACSU L-Lysine--8-amino-7-oxononanoate transaminase OS=Bacillus subtilis (strain 168) OX=224308 GN=bioK PE=1 SV=1	-1.69419	0.0529806
sp|P37876|YTXK_BACSU	sp|P37876|YTXK_BACSU Uncharacterized protein YtxK OS=Bacillus subtilis (strain 168) OX=224308 GN=ytxK PE=4 SV=2	-0.629898	0.0548305
sp|P42415|IOLD_BACSU	sp|P42415|IOLD_BACSU 3D-(3,5/4)-trihydroxycyclohexane-1,2-dione hydrolase OS=Bacillus subtilis (strain 168) OX=224308 GN=iolD PE=1 SV=2	-1.18403	0.0548305
sp|P06224|SIGA_BACSU	sp|P06224|SIGA_BACSU RNA polymerase sigma factor SigA OS=Bacillus subtilis (strain 168) OX=224308 GN=sigA PE=1 SV=2	-0.59808	0.0574934
sp|P20458|IF1_BACSU	sp|P20458|IF1_BACSU Translation initiation factor IF-1 OS=Bacillus subtilis (strain 168) OX=224308 GN=infA PE=1 SV=2	1.59819	0.0574934
sp|P32436|DEGV_BACSU	sp|P32436|DEGV_BACSU Protein DegV OS=Bacillus subtilis (strain 168) OX=224308 GN=degV PE=1 SV=2	-1.86832	0.0574934
sp|P42412|IOLA_BACSU	sp|P42412|IOLA_BACSU Malonate-semialdehyde dehydrogenase OS=Bacillus subtilis (strain 168) OX=224308 GN=iolA PE=1 SV=1	-0.950039	0.0575375
sp|O34842|MHQD_BACSU	sp|O34842|MHQD_BACSU Putative hydrolase MhqD OS=Bacillus subtilis (strain 168) OX=224308 GN=mhqD PE=2 SV=1	0.563556	0.0580444
sp|P39840|GALM_BACSU	sp|P39840|GALM_BACSU Aldose 1-epimerase OS=Bacillus subtilis (strain 168) OX=224308 GN=galM PE=1 SV=2	0.51875	0.0580444
sp|P71070|YUKC_BACSU	sp|P71070|YUKC_BACSU ESX secretion system protein YukC OS=Bacillus subtilis (strain 168) OX=224308 GN=yukC PE=3 SV=1	2.53905	0.0580444
sp|O31741|TRMD_BACSU	sp|O31741|TRMD_BACSU tRNA (guanine-N(1)-)-methyltransferase OS=Bacillus subtilis (strain 168) OX=224308 GN=trmD PE=3 SV=1	-1.10275	0.0593474
sp|O32099|BZRD_BACSU	sp|O32099|BZRD_BACSU Benzil reductase ((S)-benzoin forming) OS=Bacillus subtilis (strain 168) OX=224308 GN=yueD PE=3 SV=1	-0.639521	0.0597318
sp|P12047|PUR8_BACSU	sp|P12047|PUR8_BACSU Adenylosuccinate lyase OS=Bacillus subtilis (strain 168) OX=224308 GN=purB PE=1 SV=1	-0.66825	0.0597318
sp|P42969|LIPC_BACSU	sp|P42969|LIPC_BACSU Spore germination lipase LipC OS=Bacillus subtilis (strain 168) OX=224308 GN=lipC PE=2 SV=1	0.509306	0.0607153
sp|P94352|YXJI_BACSU	sp|P94352|YXJI_BACSU Uncharacterized protein YxjI OS=Bacillus subtilis (strain 168) OX=224308 GN=yxjI PE=3 SV=1	1.12373	0.0607153
sp|O34543|MHQE_BACSU	sp|O34543|MHQE_BACSU Putative ring-cleaving dioxygenase MhqE OS=Bacillus subtilis (strain 168) OX=224308 GN=mhqE PE=2 SV=1	-0.97436	0.0634878
sp|O31742|RL19_BACSU	sp|O31742|RL19_BACSU 50S ribosomal protein L19 OS=Bacillus subtilis (strain 168) OX=224308 GN=rplS PE=1 SV=2	0.451683	0.0635623
sp|O31771|YMFM_BACSU	sp|O31771|YMFM_BACSU Uncharacterized membrane protein YmfM OS=Bacillus subtilis (strain 168) OX=224308 GN=ymfM PE=4 SV=3	-0.452114	0.0635623
sp|P39842|BLTR_BACSU	sp|P39842|BLTR_BACSU Multidrug-efflux transporter 2 regulator OS=Bacillus subtilis (strain 168) OX=224308 GN=bltR PE=4 SV=1	-1.0857	0.0635623
sp|P54377|GCSPB_BACSU	sp|P54377|GCSPB_BACSU Probable glycine dehydrogenase (decarboxylating) subunit 2 OS=Bacillus subtilis (strain 168) OX=224308 GN=gcvPB PE=3 SV=1	-0.471142	0.0635623
sp|O32259|LUTC_BACSU	sp|O32259|LUTC_BACSU Lactate utilization protein C OS=Bacillus subtilis (strain 168) OX=224308 GN=lutC PE=1 SV=1	-1.10075	0.0672455
sp|O34790|PCRB_BACSU	sp|O34790|PCRB_BACSU Heptaprenylglyceryl phosphate synthase OS=Bacillus subtilis (strain 168) OX=224308 GN=pcrB PE=1 SV=1	0.577564	0.0672455
sp|P12879|RS8_BACSU	sp|P12879|RS8_BACSU 30S ribosomal protein S8 OS=Bacillus subtilis (strain 168) OX=224308 GN=rpsH PE=1 SV=4	-0.564148	0.0672455
sp|P54530|PTB_BACSU	sp|P54530|PTB_BACSU Probable phosphate butyryltransferase OS=Bacillus subtilis (strain 168) OX=224308 GN=yqiS PE=3 SV=2	-1.32248	0.0679257
sp|O05265|IOLU_BACSU	sp|O05265|IOLU_BACSU scyllo-inositol 2-dehydrogenase (NADP(+)) IolU OS=Bacillus subtilis (strain 168) OX=224308 GN=iolU PE=1 SV=2	-1.23983	0.0681919
sp|O34544|ACCC2_BACSU	sp|O34544|ACCC2_BACSU Biotin carboxylase 2 OS=Bacillus subtilis (strain 168) OX=224308 GN=accC2 PE=3 SV=1	-0.857958	0.0681919
sp|O34600|NRNA_BACSU	sp|O34600|NRNA_BACSU Bifunctional oligoribonuclease and PAP phosphatase NrnA OS=Bacillus subtilis (strain 168) OX=224308 GN=nrnA PE=1 SV=1	0.495478	0.0681919
sp|P37538|DARA_BACSU	sp|P37538|DARA_BACSU Cyclic di-AMP receptor A OS=Bacillus subtilis (strain 168) OX=224308 GN=darA PE=1 SV=1	0.438716	0.0681919
sp|P38424|ENGB_BACSU	sp|P38424|ENGB_BACSU Probable GTP-binding protein EngB OS=Bacillus subtilis (strain 168) OX=224308 GN=engB PE=1 SV=1	0.886462	0.0681919
sp|P68575|SCP1_BACSU	sp|P68575|SCP1_BACSU SPbeta prophage-derived stress response protein SCP1 OS=Bacillus subtilis (strain 168) OX=224308 GN=yorD PE=1 SV=1	-0.954704	0.0681919
sp|Q797S1|PTXBC_BACSU	sp|Q797S1|PTXBC_BACSU Putative PTS system EIIBC component YbbF OS=Bacillus subtilis (strain 168) OX=224308 GN=ybbF PE=3 SV=2	-0.7789	0.0681919
sp|P07789|COTB_BACSU	sp|P07789|COTB_BACSU Spore coat protein B OS=Bacillus subtilis (strain 168) OX=224308 GN=cotB PE=4 SV=2	0.57721	0.0727664
sp|P54481|YQFX_BACSU	sp|P54481|YQFX_BACSU Uncharacterized protein YqfX OS=Bacillus subtilis (strain 168) OX=224308 GN=yqfX PE=4 SV=1	2.64211	0.0727664
sp|Q45497|YKTA_BACSU	sp|Q45497|YKTA_BACSU UPF0223 protein YktA OS=Bacillus subtilis (strain 168) OX=224308 GN=yktA PE=3 SV=1	-1.00985	0.0727664
sp|Q45537|COTJB_BACSU	sp|Q45537|COTJB_BACSU Protein CotJB OS=Bacillus subtilis (strain 168) OX=224308 GN=cotJB PE=4 SV=2	0.640194	0.0727664
sp|P37526|YAAC_BACSU	sp|P37526|YAAC_BACSU Uncharacterized protein YaaC OS=Bacillus subtilis (strain 168) OX=224308 GN=yaaC PE=4 SV=1	-0.920046	0.072947
sp|O31773|PBPX_BACSU	sp|O31773|PBPX_BACSU Putative penicillin-binding protein PbpX OS=Bacillus subtilis (strain 168) OX=224308 GN=pbpX PE=2 SV=1	0.612276	0.0746302
sp|O34934|NADK2_BACSU	sp|O34934|NADK2_BACSU NAD kinase 2 OS=Bacillus subtilis (strain 168) OX=224308 GN=nadK2 PE=3 SV=1	-0.636566	0.0758645
sp|P50739|SLEB_BACSU	sp|P50739|SLEB_BACSU Spore cortex-lytic enzyme OS=Bacillus subtilis (strain 168) OX=224308 GN=sleB PE=1 SV=1	0.501093	0.0788614
sp|P19672|YQXC_BACSU	sp|P19672|YQXC_BACSU Putative rRNA methyltransferase YqxC OS=Bacillus subtilis (strain 168) OX=224308 GN=yqxC PE=3 SV=3	-1.03685	0.0788645
sp|O31796|HFQ_BACSU	sp|O31796|HFQ_BACSU RNA-binding protein Hfq OS=Bacillus subtilis (strain 168) OX=224308 GN=hfq PE=1 SV=1	0.458094	0.0789293
sp|P46915|COTSA_BACSU	sp|P46915|COTSA_BACSU Spore coat protein SA OS=Bacillus subtilis (strain 168) OX=224308 GN=cotSA PE=1 SV=1	0.443013	0.0794615
sp|O35022|AZOR1_BACSU	sp|O35022|AZOR1_BACSU FMN-dependent NADH-azoreductase 1 OS=Bacillus subtilis (strain 168) OX=224308 GN=azoR1 PE=2 SV=1	-1.16687	0.0801065
sp|O32218|BDBD_BACSU	sp|O32218|BDBD_BACSU Disulfide bond formation protein D OS=Bacillus subtilis (strain 168) OX=224308 GN=bdbD PE=1 SV=1	0.491784	0.0810628
sp|P37512|YYAL_BACSU	sp|P37512|YYAL_BACSU Uncharacterized protein YyaL OS=Bacillus subtilis (strain 168) OX=224308 GN=yyaL PE=4 SV=1	-0.436031	0.0810628
sp|P37518|YCHF_BACSU	sp|P37518|YCHF_BACSU Ribosome-binding ATPase YchF OS=Bacillus subtilis (strain 168) OX=224308 GN=ychF PE=2 SV=1	-0.414858	0.0811807
sp|P37549|SSPF_BACSU	sp|P37549|SSPF_BACSU Protein SspF OS=Bacillus subtilis (strain 168) OX=224308 GN=sspF PE=3 SV=1	-0.56089	0.0811807
sp|Q795U4|YTKL_BACSU	sp|Q795U4|YTKL_BACSU UPF0173 metal-dependent hydrolase YtkL OS=Bacillus subtilis (strain 168) OX=224308 GN=ytkL PE=3 SV=1	-0.566616	0.0811807
sp|P94392|PUTP_BACSU	sp|P94392|PUTP_BACSU High-affinity proline transporter PutP OS=Bacillus subtilis (strain 168) OX=224308 GN=putP PE=1 SV=3	0.454049	0.0815835
sp|Q06320|CWLC_BACSU	sp|Q06320|CWLC_BACSU Sporulation-specific N-acetylmuramoyl-L-alanine amidase OS=Bacillus subtilis (strain 168) OX=224308 GN=cwlC PE=1 SV=1	0.660189	0.0815835
sp|P54941|YXEB_BACSU	sp|P54941|YXEB_BACSU Iron(3+)-hydroxamate-binding protein YxeB OS=Bacillus subtilis (strain 168) OX=224308 GN=yxeB PE=1 SV=2	-0.73255	0.0816077
sp|O34660|ALDH4_BACSU	sp|O34660|ALDH4_BACSU Putative aldehyde dehydrogenase DhaS OS=Bacillus subtilis (strain 168) OX=224308 GN=dhaS PE=3 SV=1	-0.812949	0.0817262
sp|O32052|YRBF_BACSU	sp|O32052|YRBF_BACSU Sec translocon accessory complex subunit YrbF OS=Bacillus subtilis (strain 168) OX=224308 GN=yrbF PE=3 SV=1	-0.898983	0.0832388
sp|C0H444|YPZG_BACSU	sp|C0H444|YPZG_BACSU Uncharacterized protein YpzG OS=Bacillus subtilis (strain 168) OX=224308 GN=ypzG PE=4 SV=1	-1.97662	0.0853635
sp|O06715|YISB_BACSU	sp|O06715|YISB_BACSU Uncharacterized protein YisB OS=Bacillus subtilis (strain 168) OX=224308 GN=yisB PE=4 SV=1	1.18761	0.0853635
sp|O07572|YHJR_BACSU	sp|O07572|YHJR_BACSU Uncharacterized protein YhjR OS=Bacillus subtilis (strain 168) OX=224308 GN=yhjR PE=4 SV=1	0.434225	0.0853635
sp|O31774|RNY_BACSU	sp|O31774|RNY_BACSU Ribonuclease Y OS=Bacillus subtilis (strain 168) OX=224308 GN=rny PE=1 SV=1	-0.639426	0.0853635
sp|P16450|GERD_BACSU	sp|P16450|GERD_BACSU Spore germination protein GerD OS=Bacillus subtilis (strain 168) OX=224308 GN=gerD PE=2 SV=1	-0.597694	0.0853635
sp|P36945|RBSK_BACSU	sp|P36945|RBSK_BACSU Ribokinase OS=Bacillus subtilis (strain 168) OX=224308 GN=rbsK PE=3 SV=2	0.496561	0.0853635
sp|P39815|TRMFO_BACSU	sp|P39815|TRMFO_BACSU Methylenetetrahydrofolate--tRNA-(uracil-5-)-methyltransferase TrmFO OS=Bacillus subtilis (strain 168) OX=224308 GN=trmFO PE=1 SV=2	0.830462	0.0853635
sp|P71019|FABD_BACSU	sp|P71019|FABD_BACSU Malonyl CoA-acyl carrier protein transacylase OS=Bacillus subtilis (strain 168) OX=224308 GN=fabD PE=3 SV=2	-0.522258	0.0853635
sp|P32726|RIMP_BACSU	sp|P32726|RIMP_BACSU Ribosome maturation factor RimP OS=Bacillus subtilis (strain 168) OX=224308 GN=rimP PE=3 SV=1	0.547171	0.08897
sp|P37960|MRGA_BACSU	sp|P37960|MRGA_BACSU Metalloregulation DNA-binding stress protein OS=Bacillus subtilis (strain 168) OX=224308 GN=mrgA PE=1 SV=2	-0.461502	0.0894977
sp|O31464|GLNT_BACSU	sp|O31464|GLNT_BACSU Probable sodium/glutamine symporter GlnT OS=Bacillus subtilis (strain 168) OX=224308 GN=glnT PE=3 SV=2	-0.959775	0.0901287
sp|O34689|MHQA_BACSU	sp|O34689|MHQA_BACSU Putative ring-cleaving dioxygenase MhqA OS=Bacillus subtilis (strain 168) OX=224308 GN=mhqA PE=2 SV=1	-0.384465	0.0924756
sp|P02394|RL7_BACSU	sp|P02394|RL7_BACSU 50S ribosomal protein L7/L12 OS=Bacillus subtilis (strain 168) OX=224308 GN=rplL PE=1 SV=4	0.449983	0.0924756
sp|P18255|SYT1_BACSU	sp|P18255|SYT1_BACSU Threonine--tRNA ligase 1 OS=Bacillus subtilis (strain 168) OX=224308 GN=thrS PE=2 SV=1	-0.371904	0.0924756
sp|P39771|PURT_BACSU	sp|P39771|PURT_BACSU Formate-dependent phosphoribosylglycinamide formyltransferase OS=Bacillus subtilis (strain 168) OX=224308 GN=purT PE=3 SV=2	1.25916	0.0924756
sp|P54575|RIBC_BACSU	sp|P54575|RIBC_BACSU Bifunctional riboflavin kinase/FMN adenylyltransferase OS=Bacillus subtilis (strain 168) OX=224308 GN=ribC PE=3 SV=2	-0.464383	0.0924756
sp|P97032|YHBD_BACSU	sp|P97032|YHBD_BACSU Uncharacterized protein YhbD OS=Bacillus subtilis (strain 168) OX=224308 GN=yhbD PE=4 SV=1	-0.944742	0.0924756
sp|Q45063|YNER_BACSU	sp|Q45063|YNER_BACSU Uncharacterized protein YneR OS=Bacillus subtilis (strain 168) OX=224308 GN=yneR PE=3 SV=1	-0.719416	0.0924756
tr|L8E9J0|L8E9J0_BACSU	tr|L8E9J0|L8E9J0_BACSU Uncharacterized protein OS=Bacillus subtilis (strain 168) OX=224308 GN=BSU_18596 PE=4 SV=1	-1.81664	0.0924756
sp|P39773|GPMI_BACSU	sp|P39773|GPMI_BACSU 2,3-bisphosphoglycerate-independent phosphoglycerate mutase OS=Bacillus subtilis (strain 168) OX=224308 GN=gpmI PE=1 SV=4	-0.509637	0.0927561
sp|O34925|DEOD_BACSU	sp|O34925|DEOD_BACSU Purine nucleoside phosphorylase DeoD-type OS=Bacillus subtilis (strain 168) OX=224308 GN=deoD PE=1 SV=1	0.764967	0.0943806
sp|P05650|RLBA_BACSU	sp|P05650|RLBA_BACSU Probable ribosome maturation protein RlbA OS=Bacillus subtilis (strain 168) OX=224308 GN=rlbA PE=4 SV=1	-0.571208	0.0943806
sp|P54178|SCO1_BACSU	sp|P54178|SCO1_BACSU SCO1 protein homolog OS=Bacillus subtilis (strain 168) OX=224308 GN=ypmQ PE=1 SV=2	-0.971473	0.0943806
sp|P54570|ADPP_BACSU	sp|P54570|ADPP_BACSU ADP-ribose pyrophosphatase OS=Bacillus subtilis (strain 168) OX=224308 GN=nudF PE=1 SV=1	-0.705718	0.0945113
sp|O07548|YHEG_BACSU	sp|O07548|YHEG_BACSU Uncharacterized protein YheG OS=Bacillus subtilis (strain 168) OX=224308 GN=yheG PE=4 SV=1	-0.536072	0.0947926
sp|P17731|HIS8_BACSU	sp|P17731|HIS8_BACSU Histidinol-phosphate aminotransferase OS=Bacillus subtilis (strain 168) OX=224308 GN=hisC PE=3 SV=3	0.415965	0.0947926
sp|P39126|IDH_BACSU	sp|P39126|IDH_BACSU Isocitrate dehydrogenase [NADP] OS=Bacillus subtilis (strain 168) OX=224308 GN=icd PE=1 SV=1	-0.382046	0.0947926
sp|P50850|YLXY_BACSU	sp|P50850|YLXY_BACSU Uncharacterized protein YlxY OS=Bacillus subtilis (strain 168) OX=224308 GN=ylxY PE=3 SV=2	0.43412	0.0947926
sp|O34944|PEPVL_BACSU	sp|O34944|PEPVL_BACSU Putative dipeptidase YtjP OS=Bacillus subtilis (strain 168) OX=224308 GN=ytjP PE=3 SV=1	0.640653	0.0951511
sp|P39634|ROCA_BACSU	sp|P39634|ROCA_BACSU 1-pyrroline-5-carboxylate dehydrogenase OS=Bacillus subtilis (strain 168) OX=224308 GN=rocA PE=2 SV=1	-0.780465	0.0951511
sp|O34667|LUXS_BACSU	sp|O34667|LUXS_BACSU S-ribosylhomocysteine lyase OS=Bacillus subtilis (strain 168) OX=224308 GN=luxS PE=1 SV=1	0.391007	0.0954989
sp|P96728|YWSA_BACSU	sp|P96728|YWSA_BACSU Uncharacterized protein YwsA OS=Bacillus subtilis (strain 168) OX=224308 GN=ywsA PE=4 SV=2	-0.37483	0.0965179
sp|P37940|ODBA_BACSU	sp|P37940|ODBA_BACSU 2-oxoisovalerate dehydrogenase subunit alpha OS=Bacillus subtilis (strain 168) OX=224308 GN=bfmBAA PE=1 SV=1	-0.537109	0.0977291
sp|P42408|YTEA_BACSU	sp|P42408|YTEA_BACSU Uncharacterized protein YteA OS=Bacillus subtilis (strain 168) OX=224308 GN=yteA PE=4 SV=3	-0.545967	0.0982744
sp|P54468|YQFC_BACSU	sp|P54468|YQFC_BACSU Uncharacterized protein YqfC OS=Bacillus subtilis (strain 168) OX=224308 GN=yqfC PE=4 SV=1	0.761088	0.0999173
sp|P23970|MEND_BACSU	sp|P23970|MEND_BACSU 2-succinyl-5-enolpyruvyl-6-hydroxy-3-cyclohexene-1-carboxylate synthase OS=Bacillus subtilis (strain 168) OX=224308 GN=menD PE=1 SV=3	-0.758646	0.101386
sp|P54474|YQFQ_BACSU	sp|P54474|YQFQ_BACSU Uncharacterized protein YqfQ OS=Bacillus subtilis (strain 168) OX=224308 GN=yqfQ PE=4 SV=1	0.518983	0.101903
sp|Q7WY58|SSPJ_BACSU	sp|Q7WY58|SSPJ_BACSU Small, acid-soluble spore protein J OS=Bacillus subtilis (strain 168) OX=224308 GN=sspJ PE=1 SV=3	-0.504272	0.101903
sp|O34656|COTI_BACSU	sp|O34656|COTI_BACSU Spore coat protein I OS=Bacillus subtilis (strain 168) OX=224308 GN=cotI PE=1 SV=1	0.391696	0.105819
sp|P46353|DEOB_BACSU	sp|P46353|DEOB_BACSU Phosphopentomutase OS=Bacillus subtilis (strain 168) OX=224308 GN=drm PE=3 SV=3	-0.484982	0.105819
sp|P54487|YQGE_BACSU	sp|P54487|YQGE_BACSU Uncharacterized protein YqgE OS=Bacillus subtilis (strain 168) OX=224308 GN=yqgE PE=4 SV=2	0.778442	0.105819
sp|P71012|PTF3A_BACSU	sp|P71012|PTF3A_BACSU PTS system fructose-specific EIIABC component OS=Bacillus subtilis (strain 168) OX=224308 GN=fruA PE=1 SV=2	-0.4154	0.107794
sp|P04969|RS11_BACSU	sp|P04969|RS11_BACSU 30S ribosomal protein S11 OS=Bacillus subtilis (strain 168) OX=224308 GN=rpsK PE=1 SV=1	0.409658	0.108631
sp|O31673|CLPE_BACSU	sp|O31673|CLPE_BACSU ATP-dependent Clp protease ATP-binding subunit ClpE OS=Bacillus subtilis (strain 168) OX=224308 GN=clpE PE=1 SV=1	1.22584	0.110641
sp|O35016|YFKJ_BACSU	sp|O35016|YFKJ_BACSU Low molecular weight protein-tyrosine-phosphatase YfkJ OS=Bacillus subtilis (strain 168) OX=224308 GN=yfkJ PE=1 SV=1	2.32672	0.110641
sp|P38490|YPEB_BACSU	sp|P38490|YPEB_BACSU Sporulation protein YpeB OS=Bacillus subtilis (strain 168) OX=224308 GN=ypeB PE=1 SV=2	-0.328341	0.110641
sp|P39586|YWBC_BACSU	sp|P39586|YWBC_BACSU Uncharacterized protein YwbC OS=Bacillus subtilis (strain 168) OX=224308 GN=ywbC PE=3 SV=1	-0.514567	0.110641
sp|O34334|YJOA_BACSU	sp|O34334|YJOA_BACSU Uncharacterized protein YjoA OS=Bacillus subtilis (strain 168) OX=224308 GN=yjoA PE=1 SV=1	-0.468652	0.113169
sp|O34860|RSBRB_BACSU	sp|O34860|RSBRB_BACSU RsbT co-antagonist protein RsbRB OS=Bacillus subtilis (strain 168) OX=224308 GN=rsbRB PE=1 SV=1	1.67706	0.113169
sp|P37571|CLPC_BACSU	sp|P37571|CLPC_BACSU Negative regulator of genetic competence ClpC/MecB OS=Bacillus subtilis (strain 168) OX=224308 GN=clpC PE=1 SV=1	-0.358463	0.113169
sp|Q45477|SYI_BACSU	sp|Q45477|SYI_BACSU Isoleucine--tRNA ligase OS=Bacillus subtilis (strain 168) OX=224308 GN=ileS PE=3 SV=3	-0.480274	0.113169
sp|O05235|YUGF_BACSU	sp|O05235|YUGF_BACSU Uncharacterized hydrolase YugF OS=Bacillus subtilis (strain 168) OX=224308 GN=yugF PE=3 SV=1	-1.85854	0.113771
sp|O05246|YUGN_BACSU	sp|O05246|YUGN_BACSU Uncharacterized protein YugN OS=Bacillus subtilis (strain 168) OX=224308 GN=yugN PE=4 SV=1	-1.03828	0.113771
sp|O31564|YFIV_BACSU	sp|O31564|YFIV_BACSU Uncharacterized HTH-type transcriptional regulator YfiV OS=Bacillus subtilis (strain 168) OX=224308 GN=yfiV PE=4 SV=1	0.798307	0.114283
sp|O32213|CYSI_BACSU	sp|O32213|CYSI_BACSU Sulfite reductase [NADPH] hemoprotein beta-component OS=Bacillus subtilis (strain 168) OX=224308 GN=cysI PE=1 SV=1	-1.12099	0.114609
sp|C0H3X4|YEZG_BACSU	sp|C0H3X4|YEZG_BACSU Probable antitoxin YezG OS=Bacillus subtilis (strain 168) OX=224308 GN=yezG PE=1 SV=1	0.431105	0.11884
sp|P39138|ARGI_BACSU	sp|P39138|ARGI_BACSU Arginase OS=Bacillus subtilis (strain 168) OX=224308 GN=rocF PE=1 SV=1	-0.518904	0.11884
sp|O06720|GERPB_BACSU	sp|O06720|GERPB_BACSU Probable spore germination protein GerPB OS=Bacillus subtilis (strain 168) OX=224308 GN=gerPB PE=1 SV=3	1.9794	0.118899
sp|P54471|TRMK_BACSU	sp|P54471|TRMK_BACSU tRNA (adenine(22)-N(1))-methyltransferase OS=Bacillus subtilis (strain 168) OX=224308 GN=trmK PE=1 SV=2	-0.828413	0.118899
sp|P37552|RIDA_BACSU	sp|P37552|RIDA_BACSU 2-iminobutanoate/2-iminopropanoate deaminase OS=Bacillus subtilis (strain 168) OX=224308 GN=yabJ PE=1 SV=3	0.567207	0.120227
sp|P50736|YPDA_BACSU	sp|P50736|YPDA_BACSU Uncharacterized protein YpdA OS=Bacillus subtilis (strain 168) OX=224308 GN=ypdA PE=4 SV=2	-0.434904	0.120227
sp|O32180|YUSN_BACSU	sp|O32180|YUSN_BACSU Uncharacterized protein YusN OS=Bacillus subtilis (strain 168) OX=224308 GN=yusN PE=4 SV=1	0.456376	0.12141
sp|P46323|CINA_BACSU	sp|P46323|CINA_BACSU Putative competence-damage inducible protein OS=Bacillus subtilis (strain 168) OX=224308 GN=cinA PE=3 SV=3	0.714855	0.12141
sp|Q7WY61|YRZL_BACSU	sp|Q7WY61|YRZL_BACSU UPF0297 protein YrzL OS=Bacillus subtilis (strain 168) OX=224308 GN=yrzL PE=3 SV=1	-0.592812	0.123781
sp|P37553|FIN_BACSU	sp|P37553|FIN_BACSU Anti-sigma-F factor Fin OS=Bacillus subtilis (strain 168) OX=224308 GN=fin PE=1 SV=1	-0.864249	0.125651
sp|C0H403|YKZQ_BACSU	sp|C0H403|YKZQ_BACSU Uncharacterized protein YkzQ OS=Bacillus subtilis (strain 168) OX=224308 GN=ykzQ PE=4 SV=1	0.480282	0.126709
sp|P54461|RSME_BACSU	sp|P54461|RSME_BACSU Ribosomal RNA small subunit methyltransferase E OS=Bacillus subtilis (strain 168) OX=224308 GN=rsmE PE=1 SV=1	-0.559787	0.126709
sp|P39792|RECU_BACSU	sp|P39792|RECU_BACSU Holliday junction resolvase RecU OS=Bacillus subtilis (strain 168) OX=224308 GN=recU PE=1 SV=1	0.888316	0.126993
sp|O05410|YRPE_BACSU	sp|O05410|YRPE_BACSU Probable metal-binding protein YrpE OS=Bacillus subtilis (strain 168) OX=224308 GN=yrpE PE=3 SV=1	-1.76699	0.129013
sp|O32248|YVBK_BACSU	sp|O32248|YVBK_BACSU Uncharacterized N-acetyltransferase YvbK OS=Bacillus subtilis (strain 168) OX=224308 GN=yvbK PE=1 SV=1	-0.649043	0.129013
sp|P08821|DBH1_BACSU	sp|P08821|DBH1_BACSU DNA-binding protein HU 1 OS=Bacillus subtilis (strain 168) OX=224308 GN=hupA PE=1 SV=2	0.769388	0.129013
sp|O32030|YRZA_BACSU	sp|O32030|YRZA_BACSU Uncharacterized protein YrzA OS=Bacillus subtilis (strain 168) OX=224308 GN=yrzA PE=4 SV=1	0.596105	0.129195
sp|P70993|YWHA_BACSU	sp|P70993|YWHA_BACSU Uncharacterized HTH-type transcriptional regulator YwhA OS=Bacillus subtilis (strain 168) OX=224308 GN=ywhA PE=4 SV=1	2.08128	0.129317
sp|P39120|CISY2_BACSU	sp|P39120|CISY2_BACSU Citrate synthase 2 OS=Bacillus subtilis (strain 168) OX=224308 GN=citZ PE=1 SV=2	-0.828673	0.12939
sp|O31649|YJDH_BACSU	sp|O31649|YJDH_BACSU Uncharacterized protein YjdH OS=Bacillus subtilis (strain 168) OX=224308 GN=yjdH PE=4 SV=2	1.04909	0.129806
sp|O34380|YBCI_BACSU	sp|O34380|YBCI_BACSU Uncharacterized protein YbcI OS=Bacillus subtilis (strain 168) OX=224308 GN=ybcI PE=4 SV=1	-1.17443	0.129806
sp|P12425|GLN1A_BACSU	sp|P12425|GLN1A_BACSU Glutamine synthetase OS=Bacillus subtilis (strain 168) OX=224308 GN=glnA PE=1 SV=3	-0.344094	0.129806
sp|P39760|KTRC_BACSU	sp|P39760|KTRC_BACSU Ktr system potassium uptake protein C OS=Bacillus subtilis (strain 168) OX=224308 GN=ktrC PE=1 SV=1	0.49631	0.129806
sp|P55339|ECSA_BACSU	sp|P55339|ECSA_BACSU ABC-type transporter ATP-binding protein EcsA OS=Bacillus subtilis (strain 168) OX=224308 GN=ecsA PE=1 SV=1	-0.627512	0.129806
sp|P94405|YCLC_BACSU	sp|P94405|YCLC_BACSU Phenolic acid decarboxylase OS=Bacillus subtilis (strain 168) OX=224308 GN=bsdC PE=1 SV=1	1.61345	0.129806
sp|P94558|IXTPA_BACSU	sp|P94558|IXTPA_BACSU dITP/XTP pyrophosphatase OS=Bacillus subtilis (strain 168) OX=224308 GN=ysnA PE=3 SV=1	-0.60388	0.129806
sp|Q7WY66|SSPL_BACSU	sp|Q7WY66|SSPL_BACSU Small, acid-soluble spore protein L OS=Bacillus subtilis (strain 168) OX=224308 GN=sspL PE=1 SV=1	-1.19439	0.129806
sp|O34891|YJZB_BACSU	sp|O34891|YJZB_BACSU Uncharacterized protein YjzB OS=Bacillus subtilis (strain 168) OX=224308 GN=yjzB PE=4 SV=1	0.688939	0.13047
sp|O31552|SSPH_BACSU	sp|O31552|SSPH_BACSU Small, acid-soluble spore protein H OS=Bacillus subtilis (strain 168) OX=224308 GN=sspH PE=1 SV=1	-0.408627	0.132164
sp|P39778|CLPY_BACSU	sp|P39778|CLPY_BACSU ATP-dependent protease ATPase subunit ClpY OS=Bacillus subtilis (strain 168) OX=224308 GN=clpY PE=1 SV=1	0.397295	0.132164
sp|O32267|TUAH_BACSU	sp|O32267|TUAH_BACSU Putative teichuronic acid biosynthesis glycosyltransferase TuaH OS=Bacillus subtilis (strain 168) OX=224308 GN=tuaH PE=2 SV=1	-0.517476	0.132697
sp|P54169|YPGR_BACSU	sp|P54169|YPGR_BACSU Uncharacterized protein YpgR OS=Bacillus subtilis (strain 168) OX=224308 GN=ypgR PE=4 SV=1	-0.439919	0.133206
sp|P12310|DHG_BACSU	sp|P12310|DHG_BACSU Glucose 1-dehydrogenase OS=Bacillus subtilis (strain 168) OX=224308 GN=gdh PE=2 SV=2	0.296772	0.133366
sp|P96579|YDAF_BACSU	sp|P96579|YDAF_BACSU Putative ribosomal N-acetyltransferase YdaF OS=Bacillus subtilis (strain 168) OX=224308 GN=ydaF PE=1 SV=1	0.43591	0.133366
sp|P18158|GLPD_BACSU	sp|P18158|GLPD_BACSU Aerobic glycerol-3-phosphate dehydrogenase OS=Bacillus subtilis (strain 168) OX=224308 GN=glpD PE=2 SV=2	-0.648187	0.13449
sp|O31727|PLPHP_BACSU	sp|O31727|PLPHP_BACSU Pyridoxal phosphate homeostasis protein OS=Bacillus subtilis (strain 168) OX=224308 GN=ylmE PE=3 SV=1	-0.4627	0.135849
sp|P54513|YQHO_BACSU	sp|P54513|YQHO_BACSU Uncharacterized protein YqhO OS=Bacillus subtilis (strain 168) OX=224308 GN=yqhO PE=3 SV=1	0.68601	0.135849
sp|O34924|YTOP_BACSU	sp|O34924|YTOP_BACSU Putative aminopeptidase YtoP OS=Bacillus subtilis (strain 168) OX=224308 GN=ytoP PE=3 SV=1	0.685724	0.136682
sp|P54170|YPHP_BACSU	sp|P54170|YPHP_BACSU UPF0403 protein YphP OS=Bacillus subtilis (strain 168) OX=224308 GN=yphP PE=1 SV=1	-0.535924	0.136682
sp|O31728|SEPF_BACSU	sp|O31728|SEPF_BACSU Cell division protein SepF OS=Bacillus subtilis (strain 168) OX=224308 GN=sepF PE=1 SV=3	0.63539	0.136729
sp|O34847|ACCA_BACSU	sp|O34847|ACCA_BACSU Acetyl-coenzyme A carboxylase carboxyl transferase subunit alpha OS=Bacillus subtilis (strain 168) OX=224308 GN=accA PE=1 SV=1	0.345448	0.14014
sp|O31768|YMFJ_BACSU	sp|O31768|YMFJ_BACSU Uncharacterized protein YmfJ OS=Bacillus subtilis (strain 168) OX=224308 GN=ymfJ PE=4 SV=1	0.508071	0.14024
sp|P46208|HTPG_BACSU	sp|P46208|HTPG_BACSU Chaperone protein HtpG OS=Bacillus subtilis (strain 168) OX=224308 GN=htpG PE=3 SV=1	-1.20687	0.143016
sp|P53001|AAT1_BACSU	sp|P53001|AAT1_BACSU Aspartate aminotransferase OS=Bacillus subtilis (strain 168) OX=224308 GN=aspB PE=3 SV=1	-0.5035	0.143016
sp|O07012|BGAL2_BACSU	sp|O07012|BGAL2_BACSU Beta-galactosidase GanA OS=Bacillus subtilis (strain 168) OX=224308 GN=ganA PE=1 SV=2	-0.625304	0.144468
sp|O34596|YOBK_BACSU	sp|O34596|YOBK_BACSU Antitoxin YobK OS=Bacillus subtilis (strain 168) OX=224308 GN=yobK PE=1 SV=1	1.06515	0.144611
sp|P21471|RS10_BACSU	sp|P21471|RS10_BACSU 30S ribosomal protein S10 OS=Bacillus subtilis (strain 168) OX=224308 GN=rpsJ PE=1 SV=4	0.396411	0.144611
sp|P13485|TAGF_BACSU	sp|P13485|TAGF_BACSU Teichoic acid poly(glycerol phosphate) polymerase OS=Bacillus subtilis (strain 168) OX=224308 GN=tagF PE=1 SV=1	0.643333	0.1447
sp|P32397|CGOX_BACSU	sp|P32397|CGOX_BACSU Coproporphyrinogen III oxidase OS=Bacillus subtilis (strain 168) OX=224308 GN=cgoX PE=1 SV=1	-0.809896	0.1447
sp|P54518|YQHT_BACSU	sp|P54518|YQHT_BACSU Uncharacterized peptidase YqhT OS=Bacillus subtilis (strain 168) OX=224308 GN=yqhT PE=3 SV=1	0.367813	0.145277
sp|O32106|AMPA_BACSU	sp|O32106|AMPA_BACSU Probable cytosol aminopeptidase OS=Bacillus subtilis (strain 168) OX=224308 GN=pepA PE=3 SV=1	0.414261	0.14665
sp|O32225|YVAC_BACSU	sp|O32225|YVAC_BACSU Uncharacterized membrane protein YvaC OS=Bacillus subtilis (strain 168) OX=224308 GN=yvaC PE=3 SV=1	-1.26091	0.14665
sp|O34777|OHRR_BACSU	sp|O34777|OHRR_BACSU Organic hydroperoxide resistance transcriptional regulator OS=Bacillus subtilis (strain 168) OX=224308 GN=ohrR PE=1 SV=1	0.726571	0.14665
sp|P80862|SERC_BACSU	sp|P80862|SERC_BACSU Phosphoserine aminotransferase OS=Bacillus subtilis (strain 168) OX=224308 GN=serC PE=1 SV=2	-0.513495	0.14665
sp|O34743|YLBA_BACSU	sp|O34743|YLBA_BACSU Uncharacterized protein YlbA OS=Bacillus subtilis (strain 168) OX=224308 GN=ylbA PE=4 SV=1	0.333242	0.149275
sp|P37529|DCK_BACSU	sp|P37529|DCK_BACSU Deoxyadenosine/deoxycytidine kinase OS=Bacillus subtilis (strain 168) OX=224308 GN=dck PE=1 SV=1	0.601199	0.14935
sp|P45864|UVSE_BACSU	sp|P45864|UVSE_BACSU UV DNA damage endonuclease OS=Bacillus subtilis (strain 168) OX=224308 GN=uvsE PE=3 SV=1	-0.358186	0.14935
sp|P96723|YWQK_BACSU	sp|P96723|YWQK_BACSU Putative antitoxin YwqK OS=Bacillus subtilis (strain 168) OX=224308 GN=ywqK PE=1 SV=1	-0.953098	0.14935
sp|O34469|YEEB_BACSU	sp|O34469|YEEB_BACSU Putative ATP-dependent helicase YeeB OS=Bacillus subtilis (strain 168) OX=224308 GN=yeeB PE=3 SV=2	0.771974	0.151317
sp|O34431|ATCL_BACSU	sp|O34431|ATCL_BACSU Calcium-transporting ATPase OS=Bacillus subtilis (strain 168) OX=224308 GN=yloB PE=1 SV=1	0.349865	0.151452
sp|P96741|YWTE_BACSU	sp|P96741|YWTE_BACSU 5-amino-6-(5-phospho-D-ribitylamino)uracil phosphatase YwtE OS=Bacillus subtilis (strain 168) OX=224308 GN=ywtE PE=1 SV=1	-0.483669	0.151452
sp|O34424|YTEJ_BACSU	sp|O34424|YTEJ_BACSU Uncharacterized membrane protein YteJ OS=Bacillus subtilis (strain 168) OX=224308 GN=yteJ PE=4 SV=1	-1.85112	0.153236
sp|P21476|RS19_BACSU	sp|P21476|RS19_BACSU 30S ribosomal protein S19 OS=Bacillus subtilis (strain 168) OX=224308 GN=rpsS PE=1 SV=3	-0.875499	0.153236
sp|P31102|AROB_BACSU	sp|P31102|AROB_BACSU 3-dehydroquinate synthase OS=Bacillus subtilis (strain 168) OX=224308 GN=aroB PE=3 SV=1	-0.326573	0.153236
sp|P40737|YXXD_BACSU	sp|P40737|YXXD_BACSU Antitoxin YxxD OS=Bacillus subtilis (strain 168) OX=224308 GN=yxxD PE=1 SV=1	0.4244	0.153236
sp|O31949|YONI_BACSU	sp|O31949|YONI_BACSU SPbeta prophage-derived uncharacterized protein YonI OS=Bacillus subtilis (strain 168) OX=224308 GN=yonI PE=4 SV=1	-0.750379	0.153825
sp|P12011|GNTK_BACSU	sp|P12011|GNTK_BACSU Gluconokinase OS=Bacillus subtilis (strain 168) OX=224308 GN=gntK PE=3 SV=1	-0.394235	0.154142
sp|P39912|AROG_BACSU	sp|P39912|AROG_BACSU Protein AroA(G) OS=Bacillus subtilis (strain 168) OX=224308 GN=aroA PE=1 SV=1	-0.463408	0.154142
sp|P21883|ODP2_BACSU	sp|P21883|ODP2_BACSU Dihydrolipoyllysine-residue acetyltransferase component of pyruvate dehydrogenase complex OS=Bacillus subtilis (strain 168) OX=224308 GN=pdhC PE=1 SV=2	-0.45259	0.154543
sp|P21882|ODPB_BACSU	sp|P21882|ODPB_BACSU Pyruvate dehydrogenase E1 component subunit beta OS=Bacillus subtilis (strain 168) OX=224308 GN=pdhB PE=3 SV=2	0.390144	0.155297
sp|O06006|YRAA_BACSU	sp|O06006|YRAA_BACSU Putative cysteine protease YraA OS=Bacillus subtilis (strain 168) OX=224308 GN=yraA PE=2 SV=2	0.476954	0.156307
sp|P31104|AROC_BACSU	sp|P31104|AROC_BACSU Chorismate synthase OS=Bacillus subtilis (strain 168) OX=224308 GN=aroC PE=1 SV=3	-0.660432	0.156307
sp|P42084|HUTI_BACSU	sp|P42084|HUTI_BACSU Imidazolonepropionase OS=Bacillus subtilis (strain 168) OX=224308 GN=hutI PE=1 SV=1	-0.364245	0.156999
sp|P94521|YSDC_BACSU	sp|P94521|YSDC_BACSU Putative aminopeptidase YsdC OS=Bacillus subtilis (strain 168) OX=224308 GN=ysdC PE=1 SV=1	0.283602	0.159658
sp|P11863|COTT_BACSU	sp|P11863|COTT_BACSU Spore coat protein T OS=Bacillus subtilis (strain 168) OX=224308 GN=cotT PE=1 SV=2	0.527912	0.163862
sp|P21656|SYW_BACSU	sp|P21656|SYW_BACSU Tryptophan--tRNA ligase OS=Bacillus subtilis (strain 168) OX=224308 GN=trpS PE=1 SV=2	-0.536971	0.165445
sp|P46338|PSTS_BACSU	sp|P46338|PSTS_BACSU Phosphate-binding protein PstS OS=Bacillus subtilis (strain 168) OX=224308 GN=pstS PE=3 SV=1	0.314389	0.165445
sp|P14193|KPRS_BACSU	sp|P14193|KPRS_BACSU Ribose-phosphate pyrophosphokinase OS=Bacillus subtilis (strain 168) OX=224308 GN=prs PE=1 SV=1	-0.383467	0.165469
sp|P32728|YLXR_BACSU	sp|P32728|YLXR_BACSU Uncharacterized protein YlxR OS=Bacillus subtilis (strain 168) OX=224308 GN=ylxR PE=4 SV=1	0.713081	0.165469
sp|P54944|YXEE_BACSU	sp|P54944|YXEE_BACSU Uncharacterized protein YxeE OS=Bacillus subtilis (strain 168) OX=224308 GN=yxeE PE=1 SV=1	0.735753	0.165469
sp|O34967|RL31B_BACSU	sp|O34967|RL31B_BACSU 50S ribosomal protein L31 type B OS=Bacillus subtilis (strain 168) OX=224308 GN=rpmE2 PE=1 SV=1	-0.279828	0.167862
sp|O34563|GLNH_BACSU	sp|O34563|GLNH_BACSU ABC transporter glutamine-binding protein GlnH OS=Bacillus subtilis (strain 168) OX=224308 GN=glnH PE=2 SV=1	-0.594494	0.172231
sp|Q01625|MISCA_BACSU	sp|Q01625|MISCA_BACSU Membrane protein insertase MisCA OS=Bacillus subtilis (strain 168) OX=224308 GN=misCA PE=1 SV=2	-0.765432	0.172948
sp|O07634|YLAJ_BACSU	sp|O07634|YLAJ_BACSU Probable spore germination lipoprotein YlaJ OS=Bacillus subtilis (strain 168) OX=224308 GN=ylaJ PE=3 SV=1	-0.495561	0.174482
sp|O07919|YRAG_BACSU	sp|O07919|YRAG_BACSU Spore coat protein F-like protein YraG OS=Bacillus subtilis (strain 168) OX=224308 GN=yraG PE=3 SV=1	-0.652453	0.174482
sp|P07860|RPSF_BACSU	sp|P07860|RPSF_BACSU RNA polymerase sigma-F factor OS=Bacillus subtilis (strain 168) OX=224308 GN=sigF PE=1 SV=1	-0.651792	0.174482
sp|P25144|CCPA_BACSU	sp|P25144|CCPA_BACSU Catabolite control protein A OS=Bacillus subtilis (strain 168) OX=224308 GN=ccpA PE=1 SV=1	-0.279568	0.174482
sp|P40746|TGL_BACSU	sp|P40746|TGL_BACSU Protein-glutamine gamma-glutamyltransferase OS=Bacillus subtilis (strain 168) OX=224308 GN=tgl PE=1 SV=2	0.362617	0.174482
sp|P71040|CLSA_BACSU	sp|P71040|CLSA_BACSU Major cardiolipin synthase ClsA OS=Bacillus subtilis (strain 168) OX=224308 GN=clsA PE=1 SV=2	-1.15508	0.174482
sp|P96583|TOP3_BACSU	sp|P96583|TOP3_BACSU DNA topoisomerase 3 OS=Bacillus subtilis (strain 168) OX=224308 GN=topB PE=3 SV=1	-0.429245	0.174482
sp|O07622|YHFW_BACSU	sp|O07622|YHFW_BACSU Putative Rieske 2Fe-2S iron-sulfur protein YhfW OS=Bacillus subtilis (strain 168) OX=224308 GN=yhfW PE=3 SV=1	-0.427316	0.176936
sp|O32214|CYSJ_BACSU	sp|O32214|CYSJ_BACSU Sulfite reductase [NADPH] flavoprotein alpha-component OS=Bacillus subtilis (strain 168) OX=224308 GN=cysJ PE=1 SV=1	-0.623394	0.176936
sp|P39644|BACG_BACSU	sp|P39644|BACG_BACSU NADPH-dependent reductase BacG OS=Bacillus subtilis (strain 168) OX=224308 GN=bacG PE=1 SV=1	1.15303	0.176936
sp|P40750|PBPD_BACSU	sp|P40750|PBPD_BACSU Penicillin-binding protein 4 OS=Bacillus subtilis (strain 168) OX=224308 GN=pbpD PE=1 SV=2	0.674629	0.176936
sp|P42972|YCSN_BACSU	sp|P42972|YCSN_BACSU Uncharacterized oxidoreductase YcsN OS=Bacillus subtilis (strain 168) OX=224308 GN=ycsN PE=3 SV=1	0.714451	0.176936
sp|P50863|APBC_BACSU	sp|P50863|APBC_BACSU Iron-sulfur cluster carrier protein OS=Bacillus subtilis (strain 168) OX=224308 GN=salA PE=2 SV=1	1.01018	0.176936
sp|O07939|YIST_BACSU	sp|O07939|YIST_BACSU Uncharacterized protein YisT OS=Bacillus subtilis (strain 168) OX=224308 GN=yisT PE=3 SV=1	-0.61632	0.179784
sp|O31585|YFHS_BACSU	sp|O31585|YFHS_BACSU Uncharacterized protein YfhS OS=Bacillus subtilis (strain 168) OX=224308 GN=yfhS PE=2 SV=1	-0.485313	0.179784
sp|P51833|RNC_BACSU	sp|P51833|RNC_BACSU Ribonuclease 3 OS=Bacillus subtilis (strain 168) OX=224308 GN=rnc PE=1 SV=2	-0.45474	0.179784
sp|Q45549|NRDR_BACSU	sp|Q45549|NRDR_BACSU Transcriptional repressor NrdR OS=Bacillus subtilis (strain 168) OX=224308 GN=nrdR PE=3 SV=2	-0.372363	0.180192
sp|C0H461|YRZQ_BACSU	sp|C0H461|YRZQ_BACSU Uncharacterized protein YrzQ OS=Bacillus subtilis (strain 168) OX=224308 GN=yrzQ PE=4 SV=1	2.17804	0.180565
sp|P54475|CSHB_BACSU	sp|P54475|CSHB_BACSU DEAD-box ATP-dependent RNA helicase CshB OS=Bacillus subtilis (strain 168) OX=224308 GN=cshB PE=1 SV=1	-0.259734	0.182706
sp|O07603|YHFE_BACSU	sp|O07603|YHFE_BACSU Putative aminopeptidase YhfE OS=Bacillus subtilis (strain 168) OX=224308 GN=yhfE PE=3 SV=1	0.300066	0.184202
sp|P80880|TRXB_BACSU	sp|P80880|TRXB_BACSU Thioredoxin reductase OS=Bacillus subtilis (strain 168) OX=224308 GN=trxB PE=1 SV=3	0.290803	0.185426
sp|O07607|YHFI_BACSU	sp|O07607|YHFI_BACSU Probable metallo-hydrolase YhfI OS=Bacillus subtilis (strain 168) OX=224308 GN=yhfI PE=3 SV=1	-0.581845	0.186431
sp|Q45069|YNFE_BACSU	sp|Q45069|YNFE_BACSU Uncharacterized protein YnfE OS=Bacillus subtilis (strain 168) OX=224308 GN=ynfE PE=1 SV=1	1.30561	0.187498
sp|P54597|YHCM_BACSU	sp|P54597|YHCM_BACSU Uncharacterized protein YhcM OS=Bacillus subtilis (strain 168) OX=224308 GN=yhcM PE=4 SV=1	-0.512312	0.188476
sp|P54948|YXEI_BACSU	sp|P54948|YXEI_BACSU Uncharacterized protein YxeI OS=Bacillus subtilis (strain 168) OX=224308 GN=yxeI PE=1 SV=2	-1.67754	0.189292
sp|O31740|RIMM_BACSU	sp|O31740|RIMM_BACSU Ribosome maturation factor RimM OS=Bacillus subtilis (strain 168) OX=224308 GN=rimM PE=3 SV=1	0.938091	0.192201
sp|O34654|YODI_BACSU	sp|O34654|YODI_BACSU Uncharacterized protein YodI OS=Bacillus subtilis (strain 168) OX=224308 GN=yodI PE=4 SV=1	0.507319	0.192201
sp|P36430|SYL_BACSU	sp|P36430|SYL_BACSU Leucine--tRNA ligase OS=Bacillus subtilis (strain 168) OX=224308 GN=leuS PE=3 SV=3	-0.261701	0.192201
sp|O31718|YKZG_BACSU	sp|O31718|YKZG_BACSU UPF0356 protein YkzG OS=Bacillus subtilis (strain 168) OX=224308 GN=ykzG PE=3 SV=1	-0.390874	0.19581
sp|Q45604|YYCR_BACSU	sp|Q45604|YYCR_BACSU Uncharacterized zinc-type alcohol dehydrogenase-like protein YycR OS=Bacillus subtilis (strain 168) OX=224308 GN=yycR PE=3 SV=1	0.387737	0.19581
sp|P37573|DISA_BACSU	sp|P37573|DISA_BACSU DNA integrity scanning protein DisA OS=Bacillus subtilis (strain 168) OX=224308 GN=disA PE=1 SV=1	-1.32673	0.196397
sp|P16304|KAD_BACSU	sp|P16304|KAD_BACSU Adenylate kinase OS=Bacillus subtilis (strain 168) OX=224308 GN=adk PE=1 SV=2	-0.415928	0.199317
sp|P42976|DAPB_BACSU	sp|P42976|DAPB_BACSU 4-hydroxy-tetrahydrodipicolinate reductase OS=Bacillus subtilis (strain 168) OX=224308 GN=dapB PE=3 SV=2	0.334226	0.201564
sp|Q45593|YYDI_BACSU	sp|Q45593|YYDI_BACSU Probable peptide export ATP-binding protein YydI OS=Bacillus subtilis (strain 168) OX=224308 GN=yydI PE=2 SV=1	-0.71559	0.203528
sp|Q7WY76|YEZE_BACSU	sp|Q7WY76|YEZE_BACSU Uncharacterized HTH-type transcriptional regulator YezE OS=Bacillus subtilis (strain 168) OX=224308 GN=yezE PE=4 SV=1	-0.564543	0.203528
sp|P29726|PURA_BACSU	sp|P29726|PURA_BACSU Adenylosuccinate synthetase OS=Bacillus subtilis (strain 168) OX=224308 GN=purA PE=3 SV=1	-0.334307	0.20693
sp|P31103|NDK_BACSU	sp|P31103|NDK_BACSU Nucleoside diphosphate kinase OS=Bacillus subtilis (strain 168) OX=224308 GN=ndk PE=1 SV=3	0.350484	0.208471
sp|P71043|YWNH_BACSU	sp|P71043|YWNH_BACSU Putative phosphinothricin acetyltransferase YwnH OS=Bacillus subtilis (strain 168) OX=224308 GN=ywnH PE=1 SV=1	3.37347	0.208662
sp|P17921|SYFA_BACSU	sp|P17921|SYFA_BACSU Phenylalanine--tRNA ligase alpha subunit OS=Bacillus subtilis (strain 168) OX=224308 GN=pheS PE=3 SV=2	-0.478773	0.210711
sp|P70998|SPEE_BACSU	sp|P70998|SPEE_BACSU Polyamine aminopropyltransferase OS=Bacillus subtilis (strain 168) OX=224308 GN=speE PE=1 SV=1	-0.299251	0.210711
sp|P12874|RS17_BACSU	sp|P12874|RS17_BACSU 30S ribosomal protein S17 OS=Bacillus subtilis (strain 168) OX=224308 GN=rpsQ PE=1 SV=3	0.456357	0.212583
sp|P28822|DHPS_BACSU	sp|P28822|DHPS_BACSU Dihydropteroate synthase OS=Bacillus subtilis (strain 168) OX=224308 GN=sul PE=3 SV=2	-0.719586	0.212583
sp|Q7WY59|SSPG_BACSU	sp|Q7WY59|SSPG_BACSU Small, acid-soluble spore protein G OS=Bacillus subtilis (strain 168) OX=224308 GN=sspG PE=1 SV=3	-1.89506	0.212817
sp|O31802|YNZH_BACSU	sp|O31802|YNZH_BACSU Uncharacterized protein YnzH OS=Bacillus subtilis (strain 168) OX=224308 GN=ynzH PE=1 SV=1	-0.479375	0.215946
sp|P54418|PCKA_BACSU	sp|P54418|PCKA_BACSU Phosphoenolpyruvate carboxykinase (ATP) OS=Bacillus subtilis (strain 168) OX=224308 GN=pckA PE=3 SV=3	-0.359409	0.216387
sp|P94389|YCGL_BACSU	sp|P94389|YCGL_BACSU Uncharacterized protein YcgL OS=Bacillus subtilis (strain 168) OX=224308 GN=ycgL PE=4 SV=1	-1.28942	0.218074
sp|P39667|NADR_BACSU	sp|P39667|NADR_BACSU Transcription repressor NadR OS=Bacillus subtilis (strain 168) OX=224308 GN=nadR PE=1 SV=2	0.577623	0.218709
sp|O34525|SPPA_BACSU	sp|O34525|SPPA_BACSU Putative signal peptide peptidase SppA OS=Bacillus subtilis (strain 168) OX=224308 GN=sppA PE=1 SV=1	0.251037	0.219316
sp|P40397|YHXC_BACSU	sp|P40397|YHXC_BACSU Uncharacterized oxidoreductase YhxC OS=Bacillus subtilis (strain 168) OX=224308 GN=yhxC PE=3 SV=2	0.262565	0.219316
sp|P46318|PTJB_BACSU	sp|P46318|PTJB_BACSU Lichenan-specific phosphotransferase enzyme IIB component OS=Bacillus subtilis (strain 168) OX=224308 GN=licB PE=1 SV=1	0.541369	0.219316
sp|P54466|YQFA_BACSU	sp|P54466|YQFA_BACSU UPF0365 protein YqfA OS=Bacillus subtilis (strain 168) OX=224308 GN=yqfA PE=3 SV=1	-0.266607	0.219518
sp|P80859|6PGD_BACSU	sp|P80859|6PGD_BACSU 6-phosphogluconate dehydrogenase, NADP(+)-dependent, decarboxylating OS=Bacillus subtilis (strain 168) OX=224308 GN=gndA PE=1 SV=4	-0.257403	0.219518
sp|O08394|CYPD_BACSU	sp|O08394|CYPD_BACSU Bifunctional cytochrome P450/NADPH--P450 reductase 1 OS=Bacillus subtilis (strain 168) OX=224308 GN=cypD PE=1 SV=1	-0.335364	0.220998
sp|P80878|MCAT_BACSU	sp|P80878|MCAT_BACSU Probable manganese catalase OS=Bacillus subtilis (strain 168) OX=224308 GN=ydbD PE=1 SV=1	-3.90495	0.224565
sp|P37554|SPOVT_BACSU	sp|P37554|SPOVT_BACSU Stage V sporulation protein T OS=Bacillus subtilis (strain 168) OX=224308 GN=spoVT PE=1 SV=1	-0.403315	0.224681
sp|P54574|FUR_BACSU	sp|P54574|FUR_BACSU Ferric uptake regulation protein OS=Bacillus subtilis (strain 168) OX=224308 GN=fur PE=1 SV=2	0.369376	0.224681
sp|O31612|NADK1_BACSU	sp|O31612|NADK1_BACSU NAD kinase 1 OS=Bacillus subtilis (strain 168) OX=224308 GN=ppnKA PE=1 SV=1	0.694579	0.226045
sp|O32125|YUTF_BACSU	sp|O32125|YUTF_BACSU Acid sugar phosphatase OS=Bacillus subtilis (strain 168) OX=224308 GN=yutF PE=1 SV=1	0.916229	0.226783
sp|O35002|CTPB_BACSU	sp|O35002|CTPB_BACSU Carboxy-terminal processing protease CtpB OS=Bacillus subtilis (strain 168) OX=224308 GN=ctpB PE=1 SV=1	-0.678343	0.226783
sp|O31535|YETH_BACSU	sp|O31535|YETH_BACSU Uncharacterized protein YetH OS=Bacillus subtilis (strain 168) OX=224308 GN=yetH PE=4 SV=1	-1.5586	0.228331
sp|P24138|OPPB_BACSU	sp|P24138|OPPB_BACSU Oligopeptide transport system permease protein OppB OS=Bacillus subtilis (strain 168) OX=224308 GN=oppB PE=2 SV=2	-0.976361	0.228469
sp|P39142|PDP_BACSU	sp|P39142|PDP_BACSU Pyrimidine-nucleoside phosphorylase OS=Bacillus subtilis (strain 168) OX=224308 GN=pdp PE=1 SV=2	-0.41148	0.228469
sp|P94360|MSMX_BACSU	sp|P94360|MSMX_BACSU Oligosaccharides import ATP-binding protein MsmX OS=Bacillus subtilis (strain 168) OX=224308 GN=msmX PE=1 SV=1	-0.423727	0.228685
sp|P37870|RPOB_BACSU	sp|P37870|RPOB_BACSU DNA-directed RNA polymerase subunit beta OS=Bacillus subtilis (strain 168) OX=224308 GN=rpoB PE=1 SV=2	-0.253861	0.234273
sp|Q796Y8|BCP_BACSU	sp|Q796Y8|BCP_BACSU Peroxiredoxin Bcp OS=Bacillus subtilis (strain 168) OX=224308 GN=ygaF PE=3 SV=1	-0.365677	0.23433
sp|P70997|PBPG_BACSU	sp|P70997|PBPG_BACSU Penicillin-binding protein 2D OS=Bacillus subtilis (strain 168) OX=224308 GN=pbpG PE=2 SV=3	-0.669251	0.234381
sp|O32087|YUZA_BACSU	sp|O32087|YUZA_BACSU Uncharacterized membrane protein YuzA OS=Bacillus subtilis (strain 168) OX=224308 GN=yuzA PE=4 SV=1	0.92639	0.234691
sp|P18157|GLPK_BACSU	sp|P18157|GLPK_BACSU Glycerol kinase OS=Bacillus subtilis (strain 168) OX=224308 GN=glpK PE=1 SV=2	-0.441107	0.234902
sp|Q05873|SYV_BACSU	sp|Q05873|SYV_BACSU Valine--tRNA ligase OS=Bacillus subtilis (strain 168) OX=224308 GN=valS PE=1 SV=3	-0.326267	0.236096
sp|P40740|BGLH_BACSU	sp|P40740|BGLH_BACSU Aryl-phospho-beta-D-glucosidase BglH OS=Bacillus subtilis (strain 168) OX=224308 GN=bglH PE=1 SV=2	-0.646524	0.238463
sp|O34946|ZNUC_BACSU	sp|O34946|ZNUC_BACSU High-affinity zinc uptake system ATP-binding protein ZnuC OS=Bacillus subtilis (strain 168) OX=224308 GN=znuC PE=1 SV=1	-0.742695	0.23868
sp|O31726|PURNU_BACSU	sp|O31726|PURNU_BACSU Purine nucleoside phosphorylase YlmD OS=Bacillus subtilis (strain 168) OX=224308 GN=ylmD PE=3 SV=1	-0.99002	0.242216
sp|P49778|EFP_BACSU	sp|P49778|EFP_BACSU Elongation factor P OS=Bacillus subtilis (strain 168) OX=224308 GN=efp PE=3 SV=2	0.311189	0.242216
sp|P0CI74|GPSB_BACSU	sp|P0CI74|GPSB_BACSU Cell cycle protein GpsB OS=Bacillus subtilis (strain 168) OX=224308 GN=gpsB PE=1 SV=1	-0.390324	0.242455
sp|P54553|YQJP_BACSU	sp|P54553|YQJP_BACSU Probable metallo-hydrolase YqjP OS=Bacillus subtilis (strain 168) OX=224308 GN=yqjP PE=3 SV=1	-0.517083	0.24291
sp|P24219|RP54_BACSU	sp|P24219|RP54_BACSU RNA polymerase sigma-54 factor OS=Bacillus subtilis (strain 168) OX=224308 GN=sigL PE=3 SV=1	3.83509	0.2442
sp|P32959|PBPE_BACSU	sp|P32959|PBPE_BACSU Penicillin-binding protein 4* OS=Bacillus subtilis (strain 168) OX=224308 GN=pbpE PE=1 SV=1	-0.542146	0.248289
sp|Q45493|RNJ1_BACSU	sp|Q45493|RNJ1_BACSU Ribonuclease J1 OS=Bacillus subtilis (strain 168) OX=224308 GN=rnjA PE=1 SV=1	-0.32462	0.248289
sp|O31864|YOZE_BACSU	sp|O31864|YOZE_BACSU UPF0346 protein YozE OS=Bacillus subtilis (strain 168) OX=224308 GN=yozE PE=1 SV=1	-0.307372	0.25002
sp|P71013|LEPT_BACSU	sp|P71013|LEPT_BACSU Signal peptidase I T OS=Bacillus subtilis (strain 168) OX=224308 GN=sipT PE=1 SV=1	-0.372728	0.25002
sp|O34814|FTSE_BACSU	sp|O34814|FTSE_BACSU Cell division ATP-binding protein FtsE OS=Bacillus subtilis (strain 168) OX=224308 GN=ftsE PE=1 SV=1	-0.963109	0.251336
sp|O34994|CCPN_BACSU	sp|O34994|CCPN_BACSU Transcriptional repressor CcpN OS=Bacillus subtilis (strain 168) OX=224308 GN=ccpN PE=1 SV=1	-1.45249	0.251336
sp|P94424|NFRA2_BACSU	sp|P94424|NFRA2_BACSU FMN reductase [NAD(P)H] OS=Bacillus subtilis (strain 168) OX=224308 GN=nfrA2 PE=1 SV=1	-0.358365	0.251336
sp|P39614|YWDF_BACSU	sp|P39614|YWDF_BACSU Uncharacterized glycosyltransferase YwdF OS=Bacillus subtilis (strain 168) OX=224308 GN=ywdF PE=3 SV=1	0.878122	0.252495
sp|O34996|DPO1_BACSU	sp|O34996|DPO1_BACSU DNA polymerase I OS=Bacillus subtilis (strain 168) OX=224308 GN=polA PE=3 SV=1	-0.233485	0.253115
sp|P94592|YWPJ_BACSU	sp|P94592|YWPJ_BACSU Phosphatase YwpJ OS=Bacillus subtilis (strain 168) OX=224308 GN=ywpJ PE=1 SV=2	0.809813	0.253115
sp|O32264|TKRA_BACSU	sp|O32264|TKRA_BACSU Probable 2-ketogluconate reductase OS=Bacillus subtilis (strain 168) OX=224308 GN=yvcT PE=3 SV=1	-0.362433	0.253667
sp|P22250|SYE_BACSU	sp|P22250|SYE_BACSU Glutamate--tRNA ligase OS=Bacillus subtilis (strain 168) OX=224308 GN=gltX PE=3 SV=1	-0.240499	0.254966
sp|Q45601|RLMH_BACSU	sp|Q45601|RLMH_BACSU Ribosomal RNA large subunit methyltransferase H OS=Bacillus subtilis (strain 168) OX=224308 GN=rlmH PE=1 SV=1	-1.75721	0.255627
sp|O34977|YTHP_BACSU	sp|O34977|YTHP_BACSU Uncharacterized ABC transporter ATP-binding protein YthP OS=Bacillus subtilis (strain 168) OX=224308 GN=ythP PE=3 SV=1	-1.02694	0.257325
sp|Q08429|KAPB_BACSU	sp|Q08429|KAPB_BACSU Kinase-associated lipoprotein B OS=Bacillus subtilis (strain 168) OX=224308 GN=kapB PE=1 SV=1	-1.27284	0.257426
sp|P04189|SUBT_BACSU	sp|P04189|SUBT_BACSU Subtilisin E OS=Bacillus subtilis (strain 168) OX=224308 GN=aprE PE=1 SV=3	-0.468279	0.259104
sp|P54472|GCH1L_BACSU	sp|P54472|GCH1L_BACSU GTP cyclohydrolase 1 type 2 homolog OS=Bacillus subtilis (strain 168) OX=224308 GN=yqfO PE=3 SV=2	0.440251	0.259104
sp|O32133|YUND_BACSU	sp|O32133|YUND_BACSU Uncharacterized metallophosphoesterase YunD OS=Bacillus subtilis (strain 168) OX=224308 GN=yunD PE=3 SV=1	-5.02022	0.260481
sp|P46922|OPUAC_BACSU	sp|P46922|OPUAC_BACSU Glycine betaine-binding protein OpuAC OS=Bacillus subtilis (strain 168) OX=224308 GN=opuAC PE=1 SV=1	-0.409361	0.260481
sp|O32197|LIAR_BACSU	sp|O32197|LIAR_BACSU Transcriptional regulatory protein LiaR OS=Bacillus subtilis (strain 168) OX=224308 GN=liaR PE=2 SV=1	-0.367362	0.260665
sp|P96596|YDBA_BACSU	sp|P96596|YDBA_BACSU Uncharacterized protein YdbA OS=Bacillus subtilis (strain 168) OX=224308 GN=ydbA PE=4 SV=1	-1.72743	0.261611
sp|P39621|SPSA_BACSU	sp|P39621|SPSA_BACSU Spore coat polysaccharide biosynthesis protein SpsA OS=Bacillus subtilis (strain 168) OX=224308 GN=spsA PE=1 SV=1	1.46562	0.262019
sp|O31751|ISPT_BACSU	sp|O31751|ISPT_BACSU Isoprenyl transferase OS=Bacillus subtilis (strain 168) OX=224308 GN=uppS PE=3 SV=1	-0.840867	0.262111
sp|P10727|SP2AA_BACSU	sp|P10727|SP2AA_BACSU Anti-sigma F factor antagonist OS=Bacillus subtilis (strain 168) OX=224308 GN=spoIIAA PE=1 SV=3	-0.313304	0.262111
sp|Q7WY67|GERT_BACSU	sp|Q7WY67|GERT_BACSU Spore germination protein GerT OS=Bacillus subtilis (strain 168) OX=224308 GN=gerT PE=1 SV=1	-0.45523	0.262217
sp|O31976|YOMI_BACSU	sp|O31976|YOMI_BACSU SPbeta prophage-derived uncharacterized transglycosylase YomI OS=Bacillus subtilis (strain 168) OX=224308 GN=yomI PE=3 SV=2	-1.56055	0.262489
sp|O34497|YKGA_BACSU	sp|O34497|YKGA_BACSU Uncharacterized protein YkgA OS=Bacillus subtilis (strain 168) OX=224308 GN=ykgA PE=3 SV=2	-1.23492	0.262489
sp|O34707|YTPB_BACSU	sp|O34707|YTPB_BACSU Tetraprenyl-beta-curcumene synthase OS=Bacillus subtilis (strain 168) OX=224308 GN=ytpB PE=1 SV=1	-0.856603	0.262489
sp|P32727|NUSA_BACSU	sp|P32727|NUSA_BACSU Transcription termination/antitermination protein NusA OS=Bacillus subtilis (strain 168) OX=224308 GN=nusA PE=1 SV=2	-0.250477	0.262489
sp|P50742|YPHB_BACSU	sp|P50742|YPHB_BACSU Uncharacterized protein YphB OS=Bacillus subtilis (strain 168) OX=224308 GN=yphB PE=4 SV=1	-0.527722	0.262489
sp|P50864|CWLD_BACSU	sp|P50864|CWLD_BACSU Germination-specific N-acetylmuramoyl-L-alanine amidase OS=Bacillus subtilis (strain 168) OX=224308 GN=cwlD PE=1 SV=1	1.30583	0.262489
sp|P81102|YODC_BACSU	sp|P81102|YODC_BACSU Putative NAD(P)H nitroreductase YodC OS=Bacillus subtilis (strain 168) OX=224308 GN=yodC PE=1 SV=3	-0.562894	0.262489
sp|P96631|IMMR_BACSU	sp|P96631|IMMR_BACSU HTH-type transcriptional regulator ImmR OS=Bacillus subtilis (strain 168) OX=224308 GN=immR PE=1 SV=1	-0.765914	0.262489
sp|Q45498|YKTB_BACSU	sp|Q45498|YKTB_BACSU UPF0637 protein YktB OS=Bacillus subtilis (strain 168) OX=224308 GN=yktB PE=1 SV=1	-0.264724	0.262489
sp|P39622|SPSB_BACSU	sp|P39622|SPSB_BACSU Spore coat polysaccharide biosynthesis protein SpsB OS=Bacillus subtilis (strain 168) OX=224308 GN=spsB PE=4 SV=2	1.49428	0.26318
sp|P54512|MNTR_BACSU	sp|P54512|MNTR_BACSU HTH-type transcriptional regulator MntR OS=Bacillus subtilis (strain 168) OX=224308 GN=mntR PE=1 SV=2	-0.618055	0.26318
sp|O07530|YHDB_BACSU	sp|O07530|YHDB_BACSU Uncharacterized protein YhdB OS=Bacillus subtilis (strain 168) OX=224308 GN=yhdB PE=4 SV=1	0.374623	0.263755
sp|P54607|YHCW_BACSU	sp|P54607|YHCW_BACSU Putative phosphatase YhcW OS=Bacillus subtilis (strain 168) OX=224308 GN=yhcW PE=3 SV=1	0.384908	0.263755
sp|P96719|YWQG_BACSU	sp|P96719|YWQG_BACSU Uncharacterized protein YwqG OS=Bacillus subtilis (strain 168) OX=224308 GN=ywqG PE=1 SV=1	-0.568064	0.2641
sp|P94368|NNRD_BACSU	sp|P94368|NNRD_BACSU ADP-dependent (S)-NAD(P)H-hydrate dehydratase OS=Bacillus subtilis (strain 168) OX=224308 GN=nnrD PE=1 SV=1	-0.321023	0.264236
sp|P94549|FADB_BACSU	sp|P94549|FADB_BACSU Probable enoyl-CoA hydratase OS=Bacillus subtilis (strain 168) OX=224308 GN=fadB PE=2 SV=1	0.246834	0.264305
sp|O32158|YURQ_BACSU	sp|O32158|YURQ_BACSU Uncharacterized protein YurQ OS=Bacillus subtilis (strain 168) OX=224308 GN=yurQ PE=4 SV=1	0.220503	0.264681
sp|P71032|SSPP_BACSU	sp|P71032|SSPP_BACSU Small, acid-soluble spore protein P OS=Bacillus subtilis (strain 168) OX=224308 GN=sspP PE=2 SV=1	-1.2392	0.264681
sp|O32232|EST_BACSU	sp|O32232|EST_BACSU Carboxylesterase OS=Bacillus subtilis (strain 168) OX=224308 GN=est PE=2 SV=2	-0.270566	0.265339
sp|P49853|YKJA_BACSU	sp|P49853|YKJA_BACSU UPF0702 transmembrane protein YkjA OS=Bacillus subtilis (strain 168) OX=224308 GN=ykjA PE=3 SV=2	1.13005	0.266291
sp|P50849|PNP_BACSU	sp|P50849|PNP_BACSU Polyribonucleotide nucleotidyltransferase OS=Bacillus subtilis (strain 168) OX=224308 GN=pnp PE=1 SV=3	-0.266881	0.266291
sp|P38050|PBPF_BACSU	sp|P38050|PBPF_BACSU Penicillin-binding protein 1F OS=Bacillus subtilis (strain 168) OX=224308 GN=pbpF PE=2 SV=2	0.44243	0.269376
sp|P40805|PKSH_BACSU	sp|P40805|PKSH_BACSU Probable polyketide biosynthesis enoyl-CoA hydratase PksH OS=Bacillus subtilis (strain 168) OX=224308 GN=pksH PE=1 SV=1	0.461814	0.269376
sp|P40830|PKSG_BACSU	sp|P40830|PKSG_BACSU Polyketide biosynthesis 3-hydroxy-3-methylglutaryl-ACP synthase PksG OS=Bacillus subtilis (strain 168) OX=224308 GN=pksG PE=1 SV=2	0.440159	0.269376
sp|O05241|YUGS_BACSU	sp|O05241|YUGS_BACSU UPF0053 protein YugS OS=Bacillus subtilis (strain 168) OX=224308 GN=yugS PE=3 SV=2	-0.390165	0.270258
sp|Q05865|FOLC_BACSU	sp|Q05865|FOLC_BACSU Dihydrofolate synthase/folylpolyglutamate synthase OS=Bacillus subtilis (strain 168) OX=224308 GN=folC PE=3 SV=2	0.743311	0.270258
sp|O34954|YODH_BACSU	sp|O34954|YODH_BACSU Uncharacterized methyltransferase YodH OS=Bacillus subtilis (strain 168) OX=224308 GN=yodH PE=3 SV=1	0.316836	0.275316
sp|O31629|YJCG_BACSU	sp|O31629|YJCG_BACSU Putative phosphoesterase YjcG OS=Bacillus subtilis (strain 168) OX=224308 GN=yjcG PE=1 SV=1	0.600852	0.275355
sp|C0H3R1|YUZM_BACSU	sp|C0H3R1|YUZM_BACSU Uncharacterized protein YuzM OS=Bacillus subtilis (strain 168) OX=224308 GN=yuzM PE=4 SV=1	0.550303	0.275375
sp|O06991|MDXG_BACSU	sp|O06991|MDXG_BACSU Maltodextrin transport system permease protein MdxG OS=Bacillus subtilis (strain 168) OX=224308 GN=mdxG PE=3 SV=1	0.334175	0.275375
sp|O34682|YLBB_BACSU	sp|O34682|YLBB_BACSU Uncharacterized protein YlbB OS=Bacillus subtilis (strain 168) OX=224308 GN=ylbB PE=4 SV=2	-0.647935	0.275375
sp|P16616|HEM3_BACSU	sp|P16616|HEM3_BACSU Porphobilinogen deaminase OS=Bacillus subtilis (strain 168) OX=224308 GN=hemC PE=3 SV=3	-0.621403	0.275375
sp|P45693|SP5S_BACSU	sp|P45693|SP5S_BACSU Stage V sporulation protein S OS=Bacillus subtilis (strain 168) OX=224308 GN=spoVS PE=1 SV=1	0.409078	0.275375
sp|P71086|PERR_BACSU	sp|P71086|PERR_BACSU Peroxide operon regulator OS=Bacillus subtilis (strain 168) OX=224308 GN=perR PE=1 SV=1	-0.862476	0.275375
sp|P94520|YSDB_BACSU	sp|P94520|YSDB_BACSU Sigma-w pathway protein YsdB OS=Bacillus subtilis (strain 168) OX=224308 GN=ysdB PE=2 SV=1	-0.445616	0.275375
sp|P96621|ENDAI_BACSU	sp|P96621|ENDAI_BACSU Antitoxin EndoAI OS=Bacillus subtilis (strain 168) OX=224308 GN=ndoAI PE=1 SV=1	-1.62881	0.275375
sp|P20277|RL17_BACSU	sp|P20277|RL17_BACSU 50S ribosomal protein L17 OS=Bacillus subtilis (strain 168) OX=224308 GN=rplQ PE=1 SV=2	-0.248742	0.275983
sp|P35136|SERA_BACSU	sp|P35136|SERA_BACSU D-3-phosphoglycerate dehydrogenase OS=Bacillus subtilis (strain 168) OX=224308 GN=serA PE=3 SV=3	-0.331597	0.275983
sp|P42093|CGEE_BACSU	sp|P42093|CGEE_BACSU Uncharacterized N-acetyltransferase CgeE OS=Bacillus subtilis (strain 168) OX=224308 GN=cgeE PE=4 SV=2	-0.878221	0.277526
sp|P39779|CODY_BACSU	sp|P39779|CODY_BACSU GTP-sensing transcriptional pleiotropic repressor CodY OS=Bacillus subtilis (strain 168) OX=224308 GN=codY PE=1 SV=3	0.302443	0.277936
sp|P12041|PURQ_BACSU	sp|P12041|PURQ_BACSU Phosphoribosylformylglycinamidine synthase subunit PurQ OS=Bacillus subtilis (strain 168) OX=224308 GN=purQ PE=1 SV=1	-0.721924	0.278028
sp|P39216|TLPA_BACSU;sp|P39214|MCPA_BACSU	sp|P39216|TLPA_BACSU Methyl-accepting chemotaxis protein TlpA OS=Bacillus subtilis (strain 168) OX=224308 GN=tlpA PE=3 SV=1;sp|P39214|MCPA_BACSU Methyl-accepting chemotaxis protein McpA OS=Bacillus subtilis (strain 168) OX=224308 GN=mcpA PE=1 SV=2	3.28347	0.278028
sp|P42968|KIPR_BACSU	sp|P42968|KIPR_BACSU HTH-type transcriptional regulator KipR OS=Bacillus subtilis (strain 168) OX=224308 GN=kipR PE=2 SV=4	-1.18777	0.278028
sp|P46914|COTS_BACSU	sp|P46914|COTS_BACSU Spore coat protein S OS=Bacillus subtilis (strain 168) OX=224308 GN=cotS PE=1 SV=1	0.26505	0.278028
sp|P49852|HMP_BACSU	sp|P49852|HMP_BACSU Flavohemoprotein OS=Bacillus subtilis (strain 168) OX=224308 GN=hmp PE=2 SV=1	-0.259903	0.278028
sp|P54458|YQEM_BACSU	sp|P54458|YQEM_BACSU Putative methyltransferase YqeM OS=Bacillus subtilis (strain 168) OX=224308 GN=yqeM PE=3 SV=1	-0.975525	0.280546
sp|P37560|YABR_BACSU	sp|P37560|YABR_BACSU Uncharacterized protein YabR OS=Bacillus subtilis (strain 168) OX=224308 GN=yabR PE=3 SV=1	-0.701204	0.280944
sp|P54383|ISPA_BACSU	sp|P54383|ISPA_BACSU Farnesyl diphosphate synthase OS=Bacillus subtilis (strain 168) OX=224308 GN=ispA PE=3 SV=2	-0.976086	0.282744
sp|P54519|YQHY_BACSU	sp|P54519|YQHY_BACSU Uncharacterized protein YqhY OS=Bacillus subtilis (strain 168) OX=224308 GN=yqhY PE=3 SV=2	0.282192	0.283231
sp|P39839|YUXL_BACSU	sp|P39839|YUXL_BACSU Uncharacterized peptidase YuxL OS=Bacillus subtilis (strain 168) OX=224308 GN=yuxL PE=3 SV=3	-0.47888	0.28325
sp|O07006|PADC_BACSU	sp|O07006|PADC_BACSU Phenolic acid decarboxylase PadC OS=Bacillus subtilis (strain 168) OX=224308 GN=padC PE=1 SV=1	-0.418616	0.283593
sp|O31861|YOJB_BACSU	sp|O31861|YOJB_BACSU Uncharacterized protein YojB OS=Bacillus subtilis (strain 168) OX=224308 GN=yojB PE=4 SV=1	0.415022	0.283821
sp|P10944|HUTH_BACSU	sp|P10944|HUTH_BACSU Histidine ammonia-lyase OS=Bacillus subtilis (strain 168) OX=224308 GN=hutH PE=2 SV=1	-1.08301	0.284124
sp|P94446|COXA_BACSU	sp|P94446|COXA_BACSU Sporulation cortex protein CoxA OS=Bacillus subtilis (strain 168) OX=224308 GN=coxA PE=2 SV=4	-0.999581	0.285679
sp|P39158|CSPC_BACSU	sp|P39158|CSPC_BACSU Cold shock protein CspC OS=Bacillus subtilis (strain 168) OX=224308 GN=cspC PE=1 SV=1	0.264283	0.285971
sp|Q08432|CBL_BACSU	sp|Q08432|CBL_BACSU Cystathionine beta-lyase PatB OS=Bacillus subtilis (strain 168) OX=224308 GN=patB PE=1 SV=1	-0.37663	0.285971
sp|P13242|PYRG_BACSU	sp|P13242|PYRG_BACSU CTP synthase OS=Bacillus subtilis (strain 168) OX=224308 GN=pyrG PE=3 SV=1	-0.276838	0.286478
sp|C0SP90|YTHA_BACSU	sp|C0SP90|YTHA_BACSU Putative cytochrome bd menaquinol oxidase subunit I OS=Bacillus subtilis (strain 168) OX=224308 GN=ythA PE=1 SV=1	0.907205	0.289883
sp|O31806|YNDB_BACSU	sp|O31806|YNDB_BACSU Uncharacterized protein YndB OS=Bacillus subtilis (strain 168) OX=224308 GN=yndB PE=1 SV=1	-0.418126	0.289883
sp|P21474|RS16_BACSU	sp|P21474|RS16_BACSU 30S ribosomal protein S16 OS=Bacillus subtilis (strain 168) OX=224308 GN=rpsP PE=1 SV=3	-0.277012	0.289883
sp|P46336|IOLS_BACSU	sp|P46336|IOLS_BACSU Aldo-keto reductase IolS OS=Bacillus subtilis (strain 168) OX=224308 GN=iolS PE=1 SV=1	-0.359488	0.289883
sp|P51777|CSPD_BACSU	sp|P51777|CSPD_BACSU Cold shock protein CspD OS=Bacillus subtilis (strain 168) OX=224308 GN=cspD PE=1 SV=1	0.355071	0.289883
sp|P96684|YDFG_BACSU	sp|P96684|YDFG_BACSU Uncharacterized protein YdfG OS=Bacillus subtilis (strain 168) OX=224308 GN=ydfG PE=4 SV=1	0.624395	0.289883
sp|P71079|FABL_BACSU	sp|P71079|FABL_BACSU Enoyl-[acyl-carrier-protein] reductase [NADPH] FabL OS=Bacillus subtilis (strain 168) OX=224308 GN=fabL PE=1 SV=1	0.236817	0.28997
sp|O05495|YDHD_BACSU	sp|O05495|YDHD_BACSU Putative sporulation-specific glycosylase YdhD OS=Bacillus subtilis (strain 168) OX=224308 GN=ydhD PE=1 SV=2	0.240239	0.29224
sp|O32268|TUAG_BACSU	sp|O32268|TUAG_BACSU Putative teichuronic acid biosynthesis glycosyltransferase TuaG OS=Bacillus subtilis (strain 168) OX=224308 GN=tuaG PE=2 SV=1	0.577306	0.292293
sp|O34751|YLOV_BACSU	sp|O34751|YLOV_BACSU Uncharacterized protein YloV OS=Bacillus subtilis (strain 168) OX=224308 GN=yloV PE=4 SV=1	-0.447955	0.292293
sp|P54164|YPEP_BACSU	sp|P54164|YPEP_BACSU Uncharacterized protein YpeP OS=Bacillus subtilis (strain 168) OX=224308 GN=ypeP PE=4 SV=2	0.299996	0.292293
sp|O07597|DAAA_BACSU	sp|O07597|DAAA_BACSU D-alanine aminotransferase OS=Bacillus subtilis (strain 168) OX=224308 GN=dat PE=3 SV=1	-0.870633	0.293482
sp|P94559|YSNB_BACSU	sp|P94559|YSNB_BACSU Putative metallophosphoesterase YsnB OS=Bacillus subtilis (strain 168) OX=224308 GN=ysnB PE=3 SV=2	-0.952755	0.293482
sp|P08065|SDHA_BACSU	sp|P08065|SDHA_BACSU Succinate dehydrogenase flavoprotein subunit OS=Bacillus subtilis (strain 168) OX=224308 GN=sdhA PE=3 SV=4	-0.594077	0.294158
sp|O34863|UVRA_BACSU	sp|O34863|UVRA_BACSU UvrABC system protein A OS=Bacillus subtilis (strain 168) OX=224308 GN=uvrA PE=3 SV=1	-0.258713	0.295125
sp|P97247|YSMB_BACSU	sp|P97247|YSMB_BACSU Uncharacterized HTH-type transcriptional regulator YsmB OS=Bacillus subtilis (strain 168) OX=224308 GN=ysmB PE=4 SV=1	-0.273036	0.295125
sp|P40780|YTXH_BACSU	sp|P40780|YTXH_BACSU Uncharacterized protein YtxH OS=Bacillus subtilis (strain 168) OX=224308 GN=ytxH PE=4 SV=2	-0.277985	0.296656
sp|O07608|LPLJ_BACSU	sp|O07608|LPLJ_BACSU Lipoate-protein ligase LplJ OS=Bacillus subtilis (strain 168) OX=224308 GN=lplJ PE=1 SV=1	-0.282747	0.299011
sp|P16263|ODO2_BACSU	sp|P16263|ODO2_BACSU Dihydrolipoyllysine-residue succinyltransferase component of 2-oxoglutarate dehydrogenase complex OS=Bacillus subtilis (strain 168) OX=224308 GN=odhB PE=3 SV=2	-0.479402	0.299011
sp|P54542|YQJE_BACSU	sp|P54542|YQJE_BACSU Uncharacterized protein YqjE OS=Bacillus subtilis (strain 168) OX=224308 GN=yqjE PE=3 SV=2	0.227405	0.299367
sp|O31762|BBEX_BACSU	sp|O31762|BBEX_BACSU Bacillibactin exporter OS=Bacillus subtilis (strain 168) OX=224308 GN=ymfD PE=1 SV=2	0.665297	0.299411
sp|O34526|SYA_BACSU	sp|O34526|SYA_BACSU Alanine--tRNA ligase OS=Bacillus subtilis (strain 168) OX=224308 GN=alaS PE=3 SV=1	-0.307775	0.302356
sp|C0SP95|YCNJ_BACSU	sp|C0SP95|YCNJ_BACSU Copper transport protein YcnJ OS=Bacillus subtilis (strain 168) OX=224308 GN=ycnJ PE=1 SV=1	-1.31816	0.303493
sp|P06533|SINR_BACSU	sp|P06533|SINR_BACSU HTH-type transcriptional regulator SinR OS=Bacillus subtilis (strain 168) OX=224308 GN=sinR PE=1 SV=1	-0.232076	0.303493
sp|P24072|CHEY_BACSU	sp|P24072|CHEY_BACSU Chemotaxis protein CheY OS=Bacillus subtilis (strain 168) OX=224308 GN=cheY PE=1 SV=3	-1.10856	0.30398
sp|P39761|ADEC_BACSU	sp|P39761|ADEC_BACSU Adenine deaminase OS=Bacillus subtilis (strain 168) OX=224308 GN=adeC PE=1 SV=2	-0.565885	0.304672
sp|O34788|BDHA_BACSU	sp|O34788|BDHA_BACSU (R,R)-butanediol dehydrogenase OS=Bacillus subtilis (strain 168) OX=224308 GN=bdhA PE=1 SV=1	0.523875	0.306378
sp|P26908|RL21_BACSU	sp|P26908|RL21_BACSU 50S ribosomal protein L21 OS=Bacillus subtilis (strain 168) OX=224308 GN=rplU PE=1 SV=1	0.922892	0.306378
sp|P37582|GLNR_BACSU	sp|P37582|GLNR_BACSU HTH-type transcriptional regulator GlnR OS=Bacillus subtilis (strain 168) OX=224308 GN=glnR PE=1 SV=1	-0.702037	0.306378
sp|P96700|YDGB_BACSU	sp|P96700|YDGB_BACSU Uncharacterized protein YdgB OS=Bacillus subtilis (strain 168) OX=224308 GN=ydgB PE=4 SV=1	0.364397	0.306378
sp|O05405|YRHO_BACSU	sp|O05405|YRHO_BACSU Uncharacterized protein YrhO OS=Bacillus subtilis (strain 168) OX=224308 GN=yrhO PE=4 SV=1	-1.09873	0.306678
sp|O06010|YRAD_BACSU	sp|O06010|YRAD_BACSU Spore coat protein F-like protein YraD OS=Bacillus subtilis (strain 168) OX=224308 GN=yraD PE=3 SV=1	0.384926	0.306678
sp|O06741|YITF_BACSU	sp|O06741|YITF_BACSU Putative isomerase YitF OS=Bacillus subtilis (strain 168) OX=224308 GN=yitF PE=1 SV=1	-0.375261	0.306678
sp|O32160|YURS_BACSU	sp|O32160|YURS_BACSU Uncharacterized protein YurS OS=Bacillus subtilis (strain 168) OX=224308 GN=yurS PE=4 SV=1	0.297377	0.306678
sp|P28367|RF2_BACSU	sp|P28367|RF2_BACSU Peptide chain release factor 2 OS=Bacillus subtilis (strain 168) OX=224308 GN=prfB PE=1 SV=2	-0.391128	0.306678
sp|Q45598|YYDD_BACSU	sp|Q45598|YYDD_BACSU Uncharacterized protein YydD OS=Bacillus subtilis (strain 168) OX=224308 GN=yydD PE=4 SV=1	1.42834	0.307885
sp|P96724|NFI_BACSU	sp|P96724|NFI_BACSU Endonuclease V OS=Bacillus subtilis (strain 168) OX=224308 GN=nfi PE=1 SV=2	1.1225	0.308032
sp|P96619|YDCC_BACSU	sp|P96619|YDCC_BACSU Sporulation protein YdcC OS=Bacillus subtilis (strain 168) OX=224308 GN=ydcC PE=2 SV=2	0.238957	0.309155
sp|P05651|RECF_BACSU	sp|P05651|RECF_BACSU DNA replication and repair protein RecF OS=Bacillus subtilis (strain 168) OX=224308 GN=recF PE=3 SV=2	-1.17507	0.31005
sp|P37487|PPAC_BACSU	sp|P37487|PPAC_BACSU Manganese-dependent inorganic pyrophosphatase OS=Bacillus subtilis (strain 168) OX=224308 GN=ppaC PE=1 SV=1	-0.215127	0.310836
sp|P39066|ACUB_BACSU	sp|P39066|ACUB_BACSU Acetoin utilization protein AcuB OS=Bacillus subtilis (strain 168) OX=224308 GN=acuB PE=4 SV=1	1.01477	0.310836
sp|P54717|GLVR_BACSU	sp|P54717|GLVR_BACSU HTH-type transcriptional regulator GlvR OS=Bacillus subtilis (strain 168) OX=224308 GN=glvR PE=2 SV=1	-0.96293	0.310836
sp|P94593|YWQA_BACSU	sp|P94593|YWQA_BACSU Uncharacterized ATP-dependent helicase YwqA OS=Bacillus subtilis (strain 168) OX=224308 GN=ywqA PE=3 SV=2	0.538888	0.310836
sp|Q796Z1|YGAC_BACSU	sp|Q796Z1|YGAC_BACSU UPF0374 protein YgaC OS=Bacillus subtilis (strain 168) OX=224308 GN=ygaC PE=3 SV=2	0.279727	0.310836
sp|O31766|YMFH_BACSU	sp|O31766|YMFH_BACSU Uncharacterized zinc protease YmfH OS=Bacillus subtilis (strain 168) OX=224308 GN=ymfH PE=3 SV=2	-0.267839	0.31132
sp|P20282|RS13_BACSU	sp|P20282|RS13_BACSU 30S ribosomal protein S13 OS=Bacillus subtilis (strain 168) OX=224308 GN=rpsM PE=1 SV=3	0.24113	0.312439
sp|P71016|GBSA_BACSU	sp|P71016|GBSA_BACSU Betaine aldehyde dehydrogenase OS=Bacillus subtilis (strain 168) OX=224308 GN=gbsA PE=1 SV=1	-1.11962	0.312439
sp|O34824|GLMM_BACSU	sp|O34824|GLMM_BACSU Phosphoglucosamine mutase OS=Bacillus subtilis (strain 168) OX=224308 GN=glmM PE=1 SV=1	-0.23683	0.31273
sp|O34921|YTOI_BACSU	sp|O34921|YTOI_BACSU Uncharacterized protein YtoI OS=Bacillus subtilis (strain 168) OX=224308 GN=ytoI PE=4 SV=1	-0.89968	0.312777
sp|P30950|HEM2_BACSU	sp|P30950|HEM2_BACSU Delta-aminolevulinic acid dehydratase OS=Bacillus subtilis (strain 168) OX=224308 GN=hemB PE=3 SV=1	0.344185	0.312777
sp|P71015|GBSR_BACSU	sp|P71015|GBSR_BACSU HTH-type transcriptional repressor GbsR OS=Bacillus subtilis (strain 168) OX=224308 GN=gbsR PE=3 SV=1	-0.484725	0.312777
sp|P42980|MGSA_BACSU	sp|P42980|MGSA_BACSU Methylglyoxal synthase OS=Bacillus subtilis (strain 168) OX=224308 GN=mgsA PE=1 SV=1	-0.845483	0.312836
sp|Q9KWU4|PYC_BACSU	sp|Q9KWU4|PYC_BACSU Pyruvate carboxylase OS=Bacillus subtilis (strain 168) OX=224308 GN=pyc PE=3 SV=1	-0.461753	0.313755
sp|O35023|SODF_BACSU	sp|O35023|SODF_BACSU Probable superoxide dismutase [Fe] OS=Bacillus subtilis (strain 168) OX=224308 GN=sodF PE=3 SV=1	-0.328208	0.315053
sp|P22326|SYY1_BACSU	sp|P22326|SYY1_BACSU Tyrosine--tRNA ligase 1 OS=Bacillus subtilis (strain 168) OX=224308 GN=tyrS1 PE=2 SV=2	-0.278122	0.316945
sp|P39765|PYRR_BACSU	sp|P39765|PYRR_BACSU Bifunctional protein PyrR OS=Bacillus subtilis (strain 168) OX=224308 GN=pyrR PE=1 SV=2	0.30358	0.316945
sp|P39668|YYXA_BACSU	sp|P39668|YYXA_BACSU Uncharacterized serine protease YyxA OS=Bacillus subtilis (strain 168) OX=224308 GN=yyxA PE=3 SV=2	0.259036	0.321824
sp|P04833|SSPD_BACSU	sp|P04833|SSPD_BACSU Small, acid-soluble spore protein D OS=Bacillus subtilis (strain 168) OX=224308 GN=sspD PE=1 SV=3	0.425655	0.322259
sp|O07021|LUTB_BACSU	sp|O07021|LUTB_BACSU Lactate utilization protein B OS=Bacillus subtilis (strain 168) OX=224308 GN=lutB PE=1 SV=2	0.424726	0.323499
sp|O32165|SUFD_BACSU	sp|O32165|SUFD_BACSU FeS cluster assembly protein SufD OS=Bacillus subtilis (strain 168) OX=224308 GN=sufD PE=3 SV=1	-0.212331	0.323499
sp|P54616|FABI_BACSU	sp|P54616|FABI_BACSU Enoyl-[acyl-carrier-protein] reductase [NADH] FabI OS=Bacillus subtilis (strain 168) OX=224308 GN=fabI PE=1 SV=2	0.366082	0.328207
sp|P54563|YQJZ_BACSU	sp|P54563|YQJZ_BACSU Uncharacterized protein YqjZ OS=Bacillus subtilis (strain 168) OX=224308 GN=yqjZ PE=1 SV=1	1.36473	0.329116
sp|O34450|NAGA_BACSU	sp|O34450|NAGA_BACSU N-acetylglucosamine-6-phosphate deacetylase OS=Bacillus subtilis (strain 168) OX=224308 GN=nagA PE=1 SV=1	0.274554	0.329465
sp|O35000|NAGB_BACSU	sp|O35000|NAGB_BACSU Glucosamine-6-phosphate deaminase 1 OS=Bacillus subtilis (strain 168) OX=224308 GN=nagB PE=1 SV=1	0.754081	0.329465
sp|O32164|SUFS_BACSU	sp|O32164|SUFS_BACSU Cysteine desulfurase SufS OS=Bacillus subtilis (strain 168) OX=224308 GN=sufS PE=1 SV=1	-0.356129	0.330148
sp|O34309|PPS_BACSU	sp|O34309|PPS_BACSU Putative phosphoenolpyruvate synthase OS=Bacillus subtilis (strain 168) OX=224308 GN=pps PE=3 SV=1	-0.493785	0.330148
sp|O34676|KAMA_BACSU	sp|O34676|KAMA_BACSU L-lysine 2,3-aminomutase OS=Bacillus subtilis (strain 168) OX=224308 GN=kamA PE=1 SV=1	0.862667	0.330148
sp|P35159|RLUB_BACSU	sp|P35159|RLUB_BACSU Ribosomal large subunit pseudouridine synthase B OS=Bacillus subtilis (strain 168) OX=224308 GN=rluB PE=1 SV=2	0.274902	0.330148
sp|P54379|CSGA_BACSU	sp|P54379|CSGA_BACSU Sigma-G-dependent sporulation-specific SASP protein OS=Bacillus subtilis (strain 168) OX=224308 GN=csgA PE=2 SV=1	-0.198286	0.330148
sp|P70974|RL13_BACSU	sp|P70974|RL13_BACSU 50S ribosomal protein L13 OS=Bacillus subtilis (strain 168) OX=224308 GN=rplM PE=1 SV=2	-0.213575	0.330148
sp|P17906|RSBX_BACSU	sp|P17906|RSBX_BACSU Phosphoserine phosphatase RsbX OS=Bacillus subtilis (strain 168) OX=224308 GN=rsbX PE=1 SV=1	0.632463	0.333082
sp|O31716|YKPA_BACSU	sp|O31716|YKPA_BACSU Uncharacterized ABC transporter ATP-binding protein YkpA OS=Bacillus subtilis (strain 168) OX=224308 GN=ykpA PE=3 SV=1	-0.232768	0.334724
sp|O34426|SPEH_BACSU	sp|O34426|SPEH_BACSU S-adenosylmethionine decarboxylase proenzyme OS=Bacillus subtilis (strain 168) OX=224308 GN=speH PE=1 SV=2	-0.228518	0.335919
sp|P39574|GAL1_BACSU	sp|P39574|GAL1_BACSU Galactokinase OS=Bacillus subtilis (strain 168) OX=224308 GN=galK PE=3 SV=1	-0.758829	0.336867
sp|P32396|CPFC_BACSU	sp|P32396|CPFC_BACSU Coproporphyrin III ferrochelatase OS=Bacillus subtilis (strain 168) OX=224308 GN=cpfC PE=1 SV=1	-0.400815	0.339671
sp|P80860|G6PI_BACSU	sp|P80860|G6PI_BACSU Glucose-6-phosphate isomerase OS=Bacillus subtilis (strain 168) OX=224308 GN=pgi PE=1 SV=4	-0.209193	0.343533
sp|P28366|SECA_BACSU	sp|P28366|SECA_BACSU Protein translocase subunit SecA OS=Bacillus subtilis (strain 168) OX=224308 GN=secA PE=1 SV=1	-0.258426	0.344666
sp|P70945|YITS_BACSU	sp|P70945|YITS_BACSU DegV domain-containing protein YitS OS=Bacillus subtilis (strain 168) OX=224308 GN=yitS PE=3 SV=1	0.194209	0.345587
sp|P54585|YHCA_BACSU	sp|P54585|YHCA_BACSU Uncharacterized MFS-type transporter YhcA OS=Bacillus subtilis (strain 168) OX=224308 GN=yhcA PE=3 SV=2	0.284534	0.3474
sp|O05217|YWRC_BACSU	sp|O05217|YWRC_BACSU Uncharacterized HTH-type transcriptional regulator YwrC OS=Bacillus subtilis (strain 168) OX=224308 GN=ywrC PE=4 SV=1	0.858161	0.34808
sp|O31491|YDDB_BACSU	sp|O31491|YDDB_BACSU Uncharacterized protein YddB OS=Bacillus subtilis (strain 168) OX=224308 GN=yddB PE=4 SV=1	0.500382	0.34808
sp|O34564|YKUU_BACSU	sp|O34564|YKUU_BACSU Putative peroxiredoxin YkuU OS=Bacillus subtilis (strain 168) OX=224308 GN=ykuU PE=3 SV=1	-0.313188	0.34808
sp|O34712|YTRA_BACSU	sp|O34712|YTRA_BACSU HTH-type transcriptional repressor YtrA OS=Bacillus subtilis (strain 168) OX=224308 GN=ytrA PE=2 SV=1	0.455352	0.34808
sp|P05653|GYRA_BACSU	sp|P05653|GYRA_BACSU DNA gyrase subunit A OS=Bacillus subtilis (strain 168) OX=224308 GN=gyrA PE=1 SV=1	-0.213294	0.34808
sp|P17585|AADK_BACSU	sp|P17585|AADK_BACSU Aminoglycoside 6-adenylyltransferase OS=Bacillus subtilis (strain 168) OX=224308 GN=aadK PE=1 SV=1	0.389171	0.34808
sp|P32960|RACX_BACSU	sp|P32960|RACX_BACSU Broad specificity amino-acid racemase RacX OS=Bacillus subtilis (strain 168) OX=224308 GN=racX PE=1 SV=2	-1.06561	0.34808
sp|P33166|EFTU_BACSU	sp|P33166|EFTU_BACSU Elongation factor Tu OS=Bacillus subtilis (strain 168) OX=224308 GN=tuf PE=1 SV=1	0.199441	0.34808
sp|P42414|IOLC_BACSU	sp|P42414|IOLC_BACSU 5-dehydro-2-deoxygluconokinase OS=Bacillus subtilis (strain 168) OX=224308 GN=iolC PE=1 SV=1	-0.282782	0.34808
sp|P54511|LIPM_BACSU	sp|P54511|LIPM_BACSU Octanoyltransferase LipM OS=Bacillus subtilis (strain 168) OX=224308 GN=lipM PE=1 SV=2	0.66826	0.34808
sp|P80240|GREA_BACSU	sp|P80240|GREA_BACSU Transcription elongation factor GreA OS=Bacillus subtilis (strain 168) OX=224308 GN=greA PE=1 SV=4	-0.2602	0.34808
sp|P96648|YDDK_BACSU	sp|P96648|YDDK_BACSU Uncharacterized protein YddK OS=Bacillus subtilis (strain 168) OX=224308 GN=yddK PE=3 SV=1	-0.758133	0.34808
sp|P18159|PGCA_BACSU	sp|P18159|PGCA_BACSU Phosphoglucomutase OS=Bacillus subtilis (strain 168) OX=224308 GN=pgcA PE=1 SV=3	0.310729	0.348146
sp|P37544|RSMI_BACSU	sp|P37544|RSMI_BACSU Ribosomal RNA small subunit methyltransferase I OS=Bacillus subtilis (strain 168) OX=224308 GN=rsmI PE=3 SV=1	-0.317067	0.348146
sp|O31513|YESJ_BACSU	sp|O31513|YESJ_BACSU Uncharacterized N-acetyltransferase YesJ OS=Bacillus subtilis (strain 168) OX=224308 GN=yesJ PE=3 SV=1	-0.279312	0.348468
sp|C0H3Y5|YIZC_BACSU	sp|C0H3Y5|YIZC_BACSU Uncharacterized protein YizC OS=Bacillus subtilis (strain 168) OX=224308 GN=yizC PE=4 SV=1	-0.476932	0.349364
sp|Q45062|YNEQ_BACSU	sp|Q45062|YNEQ_BACSU Uncharacterized protein YneQ OS=Bacillus subtilis (strain 168) OX=224308 GN=yneQ PE=4 SV=1	0.541602	0.349364
sp|O31605|PEPF_BACSU	sp|O31605|PEPF_BACSU Oligoendopeptidase F homolog OS=Bacillus subtilis (strain 168) OX=224308 GN=yjbG PE=3 SV=2	-0.252223	0.349882
sp|P10728|SP2AB_BACSU	sp|P10728|SP2AB_BACSU Anti-sigma F factor OS=Bacillus subtilis (strain 168) OX=224308 GN=spoIIAB PE=1 SV=1	-0.881468	0.349882
sp|P39631|SPSK_BACSU	sp|P39631|SPSK_BACSU Spore coat polysaccharide biosynthesis protein SpsK OS=Bacillus subtilis (strain 168) OX=224308 GN=spsK PE=3 SV=3	1.08779	0.349882
sp|O06478|ALDH5_BACSU	sp|O06478|ALDH5_BACSU Benzaldehyde dehydrogenase YfmT OS=Bacillus subtilis (strain 168) OX=224308 GN=yfmT PE=1 SV=1	-0.742789	0.350172
sp|O34827|YKUM_BACSU	sp|O34827|YKUM_BACSU Uncharacterized HTH-type transcriptional regulator YkuM OS=Bacillus subtilis (strain 168) OX=224308 GN=ykuM PE=3 SV=1	0.442961	0.350172
sp|P17922|SYFB_BACSU	sp|P17922|SYFB_BACSU Phenylalanine--tRNA ligase beta subunit OS=Bacillus subtilis (strain 168) OX=224308 GN=pheT PE=3 SV=2	-0.209999	0.350172
sp|P46898|RL6_BACSU	sp|P46898|RL6_BACSU 50S ribosomal protein L6 OS=Bacillus subtilis (strain 168) OX=224308 GN=rplF PE=1 SV=2	0.230958	0.350499
sp|O32243|OPUCC_BACSU	sp|O32243|OPUCC_BACSU Glycine betaine/carnitine/choline-binding protein OpuCC OS=Bacillus subtilis (strain 168) OX=224308 GN=opuCC PE=1 SV=1	-0.943417	0.350595
sp|P23914|LEVR_BACSU	sp|P23914|LEVR_BACSU Transcriptional regulatory protein LevR OS=Bacillus subtilis (strain 168) OX=224308 GN=levR PE=3 SV=2	1.03757	0.35269
sp|P23545|PHOR_BACSU	sp|P23545|PHOR_BACSU Alkaline phosphatase synthesis sensor protein PhoR OS=Bacillus subtilis (strain 168) OX=224308 GN=phoR PE=1 SV=1	-0.664915	0.353197
sp|P96707|YDGI_BACSU	sp|P96707|YDGI_BACSU Putative NAD(P)H nitroreductase YdgI OS=Bacillus subtilis (strain 168) OX=224308 GN=ydgI PE=3 SV=1	-0.365934	0.353197
sp|Q01620|JAG_BACSU	sp|Q01620|JAG_BACSU Protein jag OS=Bacillus subtilis (strain 168) OX=224308 GN=jag PE=4 SV=1	-0.629937	0.353197
sp|O31753|DXR_BACSU	sp|O31753|DXR_BACSU 1-deoxy-D-xylulose 5-phosphate reductoisomerase OS=Bacillus subtilis (strain 168) OX=224308 GN=dxr PE=3 SV=2	1.00728	0.354117
sp|O34512|YFMM_BACSU	sp|O34512|YFMM_BACSU Uncharacterized ABC transporter ATP-binding protein YfmM OS=Bacillus subtilis (strain 168) OX=224308 GN=yfmM PE=3 SV=2	-0.864422	0.356888
sp|P0CI75|BIRA_BACSU	sp|P0CI75|BIRA_BACSU Bifunctional ligase/repressor BirA OS=Bacillus subtilis (strain 168) OX=224308 GN=birA PE=1 SV=1	-0.452834	0.356888
sp|O06718|GERPD_BACSU	sp|O06718|GERPD_BACSU Probable spore germination protein GerPD OS=Bacillus subtilis (strain 168) OX=224308 GN=gerPD PE=1 SV=1	0.57726	0.357581
sp|P37871|RPOC_BACSU	sp|P37871|RPOC_BACSU DNA-directed RNA polymerase subunit beta OS=Bacillus subtilis (strain 168) OX=224308 GN=rpoC PE=1 SV=4	-0.226512	0.35791
sp|P94494|ALR2_BACSU	sp|P94494|ALR2_BACSU Alanine racemase 2 OS=Bacillus subtilis (strain 168) OX=224308 GN=alr2 PE=1 SV=1	0.213263	0.358574
sp|P37551|PURR_BACSU	sp|P37551|PURR_BACSU Pur operon repressor OS=Bacillus subtilis (strain 168) OX=224308 GN=purR PE=1 SV=1	-1.78948	0.358761
sp|P51835|FTSY_BACSU	sp|P51835|FTSY_BACSU Signal recognition particle receptor FtsY OS=Bacillus subtilis (strain 168) OX=224308 GN=ftsY PE=1 SV=2	0.237573	0.358761
sp|O34866|YODJ_BACSU	sp|O34866|YODJ_BACSU Putative carboxypeptidase YodJ OS=Bacillus subtilis (strain 168) OX=224308 GN=yodJ PE=1 SV=1	1.38393	0.360397
sp|P21468|RS6_BACSU	sp|P21468|RS6_BACSU 30S ribosomal protein S6 OS=Bacillus subtilis (strain 168) OX=224308 GN=rpsF PE=1 SV=2	-0.362385	0.360397
sp|P54460|PRMA_BACSU	sp|P54460|PRMA_BACSU Ribosomal protein L11 methyltransferase OS=Bacillus subtilis (strain 168) OX=224308 GN=prmA PE=3 SV=2	-0.993351	0.360397
sp|P42413|IOLB_BACSU	sp|P42413|IOLB_BACSU 5-deoxy-glucuronate isomerase OS=Bacillus subtilis (strain 168) OX=224308 GN=iolB PE=1 SV=2	0.274761	0.364161
sp|O07008|GANR_BACSU	sp|O07008|GANR_BACSU HTH-type transcriptional regulator GanR OS=Bacillus subtilis (strain 168) OX=224308 GN=ganR PE=4 SV=1	0.479206	0.365795
sp|O07584|PLSC_BACSU	sp|O07584|PLSC_BACSU 1-acyl-sn-glycerol-3-phosphate acyltransferase OS=Bacillus subtilis (strain 168) OX=224308 GN=plsC PE=1 SV=1	-0.231776	0.365795
sp|O31546|DUS2_BACSU	sp|O31546|DUS2_BACSU Probable tRNA-dihydrouridine synthase 2 OS=Bacillus subtilis (strain 168) OX=224308 GN=dus2 PE=3 SV=1	-0.712403	0.365795
sp|O31641|YJCS_BACSU	sp|O31641|YJCS_BACSU Uncharacterized protein YjcS OS=Bacillus subtilis (strain 168) OX=224308 GN=yjcS PE=1 SV=1	0.678209	0.365795
sp|O31788|APRX_BACSU	sp|O31788|APRX_BACSU Serine protease AprX OS=Bacillus subtilis (strain 168) OX=224308 GN=aprX PE=1 SV=1	-1.02588	0.365795
sp|O34313|NTPES_BACSU	sp|O34313|NTPES_BACSU Trifunctional nucleotide phosphoesterase protein YfkN OS=Bacillus subtilis (strain 168) OX=224308 GN=yfkN PE=1 SV=1	-1.4291	0.365795
sp|O35001|YJAU_BACSU	sp|O35001|YJAU_BACSU Uncharacterized protein YjaU OS=Bacillus subtilis (strain 168) OX=224308 GN=yjaU PE=4 SV=1	1.24985	0.365795
sp|P19582|DHOM_BACSU	sp|P19582|DHOM_BACSU Homoserine dehydrogenase OS=Bacillus subtilis (strain 168) OX=224308 GN=hom PE=1 SV=2	-0.583025	0.365795
sp|P37817|SPOVM_BACSU	sp|P37817|SPOVM_BACSU Stage V sporulation protein M OS=Bacillus subtilis (strain 168) OX=224308 GN=spoVM PE=1 SV=1	0.366714	0.365795
sp|P55873|RL20_BACSU	sp|P55873|RL20_BACSU 50S ribosomal protein L20 OS=Bacillus subtilis (strain 168) OX=224308 GN=rplT PE=1 SV=1	-0.495986	0.365795
sp|P94542|ZAPA_BACSU	sp|P94542|ZAPA_BACSU Cell division protein ZapA OS=Bacillus subtilis (strain 168) OX=224308 GN=zapA PE=1 SV=1	-0.916516	0.365795
sp|O31613|YJBO_BACSU	sp|O31613|YJBO_BACSU Uncharacterized RNA pseudouridine synthase YjbO OS=Bacillus subtilis (strain 168) OX=224308 GN=yjbO PE=3 SV=1	-0.898446	0.366061
sp|O31642|YJDA_BACSU	sp|O31642|YJDA_BACSU Uncharacterized oxidoreductase YjdA OS=Bacillus subtilis (strain 168) OX=224308 GN=yjdA PE=3 SV=1	-1.01498	0.366061
sp|O05514|THIL_BACSU	sp|O05514|THIL_BACSU Thiamine-monophosphate kinase OS=Bacillus subtilis (strain 168) OX=224308 GN=thiL PE=3 SV=2	0.683458	0.369111
sp|P39629|RMLA_BACSU	sp|P39629|RMLA_BACSU Glucose-1-phosphate thymidylyltransferase OS=Bacillus subtilis (strain 168) OX=224308 GN=rmlA PE=1 SV=1	0.413217	0.369111
sp|P45947|ARSC_BACSU	sp|P45947|ARSC_BACSU Arsenate reductase OS=Bacillus subtilis (strain 168) OX=224308 GN=arsC PE=1 SV=1	-0.236048	0.369111
sp|P94512|PSP_BACSU	sp|P94512|PSP_BACSU Phosphoserine phosphatase OS=Bacillus subtilis (strain 168) OX=224308 GN=serB PE=1 SV=2	-0.599695	0.369111
sp|Q45535|COTH_BACSU	sp|Q45535|COTH_BACSU Inner spore coat protein H OS=Bacillus subtilis (strain 168) OX=224308 GN=cotH PE=1 SV=2	-0.301333	0.369111
sp|P21469|RS7_BACSU	sp|P21469|RS7_BACSU 30S ribosomal protein S7 OS=Bacillus subtilis (strain 168) OX=224308 GN=rpsG PE=1 SV=4	-0.245836	0.372245
sp|O34457|MOAB_BACSU	sp|O34457|MOAB_BACSU Molybdenum cofactor biosynthesis protein B OS=Bacillus subtilis (strain 168) OX=224308 GN=moaB PE=3 SV=1	0.351205	0.372416
sp|O07529|AZR_BACSU	sp|O07529|AZR_BACSU FMN-dependent NADPH-azoreductase OS=Bacillus subtilis (strain 168) OX=224308 GN=azr PE=1 SV=1	0.63766	0.37304
sp|O34664|THIN_BACSU	sp|O34664|THIN_BACSU Thiamine pyrophosphokinase OS=Bacillus subtilis (strain 168) OX=224308 GN=thiN PE=1 SV=1	-0.39071	0.37304
sp|P17904|RSBW_BACSU	sp|P17904|RSBW_BACSU Serine-protein kinase RsbW OS=Bacillus subtilis (strain 168) OX=224308 GN=rsbW PE=1 SV=1	0.521854	0.37304
sp|P25811|MNME_BACSU	sp|P25811|MNME_BACSU tRNA modification GTPase MnmE OS=Bacillus subtilis (strain 168) OX=224308 GN=mnmE PE=3 SV=1	0.760765	0.37304
sp|P55180|GALE_BACSU	sp|P55180|GALE_BACSU UDP-glucose 4-epimerase OS=Bacillus subtilis (strain 168) OX=224308 GN=galE PE=3 SV=1	-0.449367	0.37304
sp|O31681|YKVP_BACSU	sp|O31681|YKVP_BACSU Spore protein YkvP OS=Bacillus subtilis (strain 168) OX=224308 GN=ykvP PE=2 SV=1	0.556525	0.373264
sp|P49939|GERKA_BACSU	sp|P49939|GERKA_BACSU Spore germination protein KA OS=Bacillus subtilis (strain 168) OX=224308 GN=gerKA PE=3 SV=2	0.23813	0.373264
sp|P45859|MMGE_BACSU	sp|P45859|MMGE_BACSU Citrate/2-methylcitrate dehydratase OS=Bacillus subtilis (strain 168) OX=224308 GN=mmgE PE=1 SV=3	-0.831015	0.37381
sp|P94548|FADR_BACSU	sp|P94548|FADR_BACSU Fatty acid metabolism regulator protein OS=Bacillus subtilis (strain 168) OX=224308 GN=fadR PE=1 SV=1	1.30569	0.37381
sp|O07600|FABH2_BACSU	sp|O07600|FABH2_BACSU 3-oxoacyl-[acyl-carrier-protein] synthase 3 protein 2 OS=Bacillus subtilis (strain 168) OX=224308 GN=fabHB PE=2 SV=1	-0.602172	0.376094
sp|P24327|PRSA_BACSU	sp|P24327|PRSA_BACSU Foldase protein PrsA OS=Bacillus subtilis (strain 168) OX=224308 GN=prsA PE=1 SV=1	-0.254042	0.376314
sp|P21881|ODPA_BACSU	sp|P21881|ODPA_BACSU Pyruvate dehydrogenase E1 component subunit alpha OS=Bacillus subtilis (strain 168) OX=224308 GN=pdhA PE=1 SV=3	-0.174398	0.380144
sp|O06997|YVDP_BACSU	sp|O06997|YVDP_BACSU Uncharacterized FAD-linked oxidoreductase YvdP OS=Bacillus subtilis (strain 168) OX=224308 GN=yvdP PE=1 SV=1	0.184654	0.3819
sp|O31534|HMOA_BACSU	sp|O31534|HMOA_BACSU Heme-degrading monooxygenase HmoA OS=Bacillus subtilis (strain 168) OX=224308 GN=hmoA PE=1 SV=2	-0.167868	0.38308
sp|P50865|PDAB_BACSU	sp|P50865|PDAB_BACSU Probable polysaccharide deacetylase PdaB OS=Bacillus subtilis (strain 168) OX=224308 GN=pdaB PE=3 SV=2	0.230572	0.388369
sp|O31570|YFHB_BACSU	sp|O31570|YFHB_BACSU Uncharacterized isomerase YfhB OS=Bacillus subtilis (strain 168) OX=224308 GN=yfhB PE=3 SV=1	0.334716	0.389384
sp|O31628|YJCF_BACSU	sp|O31628|YJCF_BACSU Uncharacterized N-acetyltransferase YjcF OS=Bacillus subtilis (strain 168) OX=224308 GN=yjcF PE=1 SV=1	-0.959415	0.392977
sp|P26899|ASPA_BACSU	sp|P26899|ASPA_BACSU Aspartate ammonia-lyase OS=Bacillus subtilis (strain 168) OX=224308 GN=ansB PE=3 SV=2	-0.211207	0.392977
sp|P54168|YPGQ_BACSU	sp|P54168|YPGQ_BACSU Uncharacterized protein YpgQ OS=Bacillus subtilis (strain 168) OX=224308 GN=ypgQ PE=4 SV=1	-1.07776	0.392977
sp|P80886|SUCC_BACSU	sp|P80886|SUCC_BACSU Succinate--CoA ligase [ADP-forming] subunit beta OS=Bacillus subtilis (strain 168) OX=224308 GN=sucC PE=1 SV=2	-0.182348	0.392977
sp|Q08312|COTZ_BACSU	sp|Q08312|COTZ_BACSU Spore coat protein Z OS=Bacillus subtilis (strain 168) OX=224308 GN=cotZ PE=1 SV=1	0.641938	0.396134
sp|O34909|YERA_BACSU	sp|O34909|YERA_BACSU Putative adenine deaminase YerA OS=Bacillus subtilis (strain 168) OX=224308 GN=yerA PE=1 SV=1	-0.274285	0.39882
sp|P05652|GYRB_BACSU	sp|P05652|GYRB_BACSU DNA gyrase subunit B OS=Bacillus subtilis (strain 168) OX=224308 GN=gyrB PE=3 SV=1	-0.26036	0.39882
sp|P37527|PDXS_BACSU	sp|P37527|PDXS_BACSU Pyridoxal 5-phosphate synthase subunit PdxS OS=Bacillus subtilis (strain 168) OX=224308 GN=pdxS PE=1 SV=3	0.237696	0.39882
sp|P42418|IOLH_BACSU	sp|P42418|IOLH_BACSU Protein IolH OS=Bacillus subtilis (strain 168) OX=224308 GN=iolH PE=4 SV=1	-0.335935	0.39882
sp|P94523|ARAA_BACSU	sp|P94523|ARAA_BACSU L-arabinose isomerase OS=Bacillus subtilis (strain 168) OX=224308 GN=araA PE=2 SV=2	0.717395	0.39882
sp|P94544|POLX_BACSU	sp|P94544|POLX_BACSU DNA polymerase/3-5 exonuclease PolX OS=Bacillus subtilis (strain 168) OX=224308 GN=polX PE=1 SV=1	-0.375317	0.39882
sp|O06975|WHIA_BACSU	sp|O06975|WHIA_BACSU Probable cell division protein WhiA OS=Bacillus subtilis (strain 168) OX=224308 GN=whiA PE=2 SV=1	-0.945304	0.401882
sp|P80861|YJLD_BACSU	sp|P80861|YJLD_BACSU NADH dehydrogenase-like protein YjlD OS=Bacillus subtilis (strain 168) OX=224308 GN=yjlD PE=1 SV=3	-0.470761	0.401882
sp|O34394|YJJA_BACSU	sp|O34394|YJJA_BACSU Uncharacterized protein YjjA OS=Bacillus subtilis (strain 168) OX=224308 GN=yjjA PE=4 SV=1	-0.439152	0.403176
sp|P28823|FOLB_BACSU	sp|P28823|FOLB_BACSU Dihydroneopterin aldolase OS=Bacillus subtilis (strain 168) OX=224308 GN=folB PE=3 SV=1	0.387148	0.403176
sp|P37104|YLXM_BACSU	sp|P37104|YLXM_BACSU UPF0122 protein YlxM OS=Bacillus subtilis (strain 168) OX=224308 GN=ylxM PE=3 SV=1	0.339032	0.403176
sp|P45694|TKT_BACSU	sp|P45694|TKT_BACSU Transketolase OS=Bacillus subtilis (strain 168) OX=224308 GN=tkt PE=3 SV=2	0.192678	0.403176
sp|C0SP78|MNEP_BACSU	sp|C0SP78|MNEP_BACSU Manganese efflux system protein MneP OS=Bacillus subtilis (strain 168) OX=224308 GN=mneP PE=2 SV=1	-0.442643	0.405108
sp|P21478|RS21_BACSU	sp|P21478|RS21_BACSU 30S ribosomal protein S21 OS=Bacillus subtilis (strain 168) OX=224308 GN=rpsU PE=1 SV=3	-0.476368	0.405108
sp|O34813|SIRC_BACSU	sp|O34813|SIRC_BACSU Precorrin-2 dehydrogenase OS=Bacillus subtilis (strain 168) OX=224308 GN=sirC PE=1 SV=1	-0.430745	0.405436
sp|Q04795|AK1_BACSU	sp|Q04795|AK1_BACSU Aspartokinase 1 OS=Bacillus subtilis (strain 168) OX=224308 GN=dapG PE=3 SV=3	-0.23544	0.405585
sp|O32035|TRHP2_BACSU	sp|O32035|TRHP2_BACSU tRNA hydroxylation protein P2 OS=Bacillus subtilis (strain 168) OX=224308 GN=trhP2 PE=3 SV=1	0.342961	0.407089
sp|Q45061|YNEP_BACSU	sp|Q45061|YNEP_BACSU Putative acyl-CoA thioesterase YneP OS=Bacillus subtilis (strain 168) OX=224308 GN=yneP PE=3 SV=2	0.239197	0.407089
sp|O31764|YMFF_BACSU	sp|O31764|YMFF_BACSU Probable inactive metalloprotease YmfF OS=Bacillus subtilis (strain 168) OX=224308 GN=ymfF PE=3 SV=2	-0.227846	0.407226
sp|O34592|YDJP_BACSU	sp|O34592|YDJP_BACSU AB hydrolase superfamily protein YdjP OS=Bacillus subtilis (strain 168) OX=224308 GN=ydjP PE=2 SV=1	1.01758	0.407226
sp|O34627|PHOT_BACSU	sp|O34627|PHOT_BACSU Blue-light photoreceptor OS=Bacillus subtilis (strain 168) OX=224308 GN=pfyP PE=1 SV=1	-0.859061	0.407226
sp|P26900|ASPG1_BACSU	sp|P26900|ASPG1_BACSU L-asparaginase 1 OS=Bacillus subtilis (strain 168) OX=224308 GN=ansA PE=2 SV=1	-0.351209	0.407226
sp|P46344|PGPH_BACSU	sp|P46344|PGPH_BACSU Cyclic-di-AMP phosphodiesterase PgpH OS=Bacillus subtilis (strain 168) OX=224308 GN=pgpH PE=3 SV=2	-0.375186	0.407226
sp|P80865|SUCD_BACSU	sp|P80865|SUCD_BACSU Succinate--CoA ligase [ADP-forming] subunit alpha OS=Bacillus subtilis (strain 168) OX=224308 GN=sucD PE=1 SV=3	0.358018	0.407226
sp|O06746|YITK_BACSU	sp|O06746|YITK_BACSU UPF0234 protein yitk OS=Bacillus subtilis (strain 168) OX=224308 GN=yitK PE=3 SV=1	-0.252495	0.410332
sp|P19406|PPB4_BACSU	sp|P19406|PPB4_BACSU Alkaline phosphatase 4 OS=Bacillus subtilis (strain 168) OX=224308 GN=phoA PE=1 SV=4	-0.213856	0.410332
sp|P37967|PNBA_BACSU	sp|P37967|PNBA_BACSU Para-nitrobenzyl esterase OS=Bacillus subtilis (strain 168) OX=224308 GN=pnbA PE=1 SV=2	-0.245843	0.410332
sp|P40870|S5AEA_BACSU	sp|P40870|S5AEA_BACSU Stage V sporulation protein AE OS=Bacillus subtilis (strain 168) OX=224308 GN=spoVAEA PE=4 SV=2	0.238197	0.410332
sp|P54182|YPOP_BACSU	sp|P54182|YPOP_BACSU Uncharacterized HTH-type transcriptional regulator YpoP OS=Bacillus subtilis (strain 168) OX=224308 GN=ypoP PE=4 SV=1	-0.495159	0.411093
sp|O31858|YOJF_BACSU	sp|O31858|YOJF_BACSU Uncharacterized protein YojF OS=Bacillus subtilis (strain 168) OX=224308 GN=yojF PE=1 SV=1	0.864287	0.411536
sp|O32269|TUAF_BACSU	sp|O32269|TUAF_BACSU Teichuronic acid biosynthesis protein TuaF OS=Bacillus subtilis (strain 168) OX=224308 GN=tuaF PE=2 SV=1	-1.83274	0.411536
sp|O32272|TUAC_BACSU	sp|O32272|TUAC_BACSU Putative teichuronic acid biosynthesis glycosyltransferase TuaC OS=Bacillus subtilis (strain 168) OX=224308 GN=tuaC PE=2 SV=1	0.649397	0.411536
sp|P94443|PADR_BACSU	sp|P94443|PADR_BACSU Negative transcription regulator PadR OS=Bacillus subtilis (strain 168) OX=224308 GN=padR PE=4 SV=1	-0.529591	0.411536
sp|Q08311|COTY_BACSU	sp|Q08311|COTY_BACSU Spore coat protein Y OS=Bacillus subtilis (strain 168) OX=224308 GN=cotY PE=1 SV=1	0.377195	0.411536
sp|P40924|PGK_BACSU	sp|P40924|PGK_BACSU Phosphoglycerate kinase OS=Bacillus subtilis (strain 168) OX=224308 GN=pgk PE=1 SV=3	-0.18912	0.41307
sp|P39596|EFEM_BACSU	sp|P39596|EFEM_BACSU Probable iron uptake system component EfeM OS=Bacillus subtilis (strain 168) OX=224308 GN=efeM PE=1 SV=1	2.06318	0.413087
sp|P54378|GCST_BACSU	sp|P54378|GCST_BACSU Aminomethyltransferase OS=Bacillus subtilis (strain 168) OX=224308 GN=gcvT PE=1 SV=2	-0.1979	0.41311
sp|P37489|YYBO_BACSU	sp|P37489|YYBO_BACSU Uncharacterized transporter YybO OS=Bacillus subtilis (strain 168) OX=224308 GN=yybO PE=3 SV=1	0.212908	0.413411
sp|O31714|K1PF_BACSU	sp|O31714|K1PF_BACSU 1-phosphofructokinase OS=Bacillus subtilis (strain 168) OX=224308 GN=fruK PE=3 SV=1	0.25079	0.414427
sp|O34357|YTPP_BACSU	sp|O34357|YTPP_BACSU Thioredoxin-like protein YtpP OS=Bacillus subtilis (strain 168) OX=224308 GN=ytpP PE=2 SV=1	-0.799618	0.414427
sp|P32081|CSPB_BACSU	sp|P32081|CSPB_BACSU Cold shock protein CspB OS=Bacillus subtilis (strain 168) OX=224308 GN=cspB PE=1 SV=1	-1.49341	0.414427
sp|P37522|SOJ_BACSU	sp|P37522|SOJ_BACSU Sporulation initiation inhibitor protein Soj OS=Bacillus subtilis (strain 168) OX=224308 GN=soj PE=1 SV=1	0.43897	0.414427
sp|P54531|DHLE_BACSU	sp|P54531|DHLE_BACSU Leucine dehydrogenase OS=Bacillus subtilis (strain 168) OX=224308 GN=yqiT PE=3 SV=1	-0.200534	0.414427
sp|P54572|MAO1_BACSU	sp|P54572|MAO1_BACSU Probable NAD-dependent malic enzyme 1 OS=Bacillus subtilis (strain 168) OX=224308 GN=yqkJ PE=3 SV=1	-0.650344	0.414427
sp|Q9JMQ2|PPAX_BACSU	sp|Q9JMQ2|PPAX_BACSU Pyrophosphatase PpaX OS=Bacillus subtilis (strain 168) OX=224308 GN=ppaX PE=1 SV=1	-0.457007	0.414427
sp|O05239|YUGJ_BACSU	sp|O05239|YUGJ_BACSU Probable NADH-dependent butanol dehydrogenase 1 OS=Bacillus subtilis (strain 168) OX=224308 GN=yugJ PE=3 SV=1	-0.182014	0.41571
sp|P42305|DBPA_BACSU	sp|P42305|DBPA_BACSU ATP-dependent RNA helicase DbpA OS=Bacillus subtilis (strain 168) OX=224308 GN=dbpA PE=1 SV=2	0.217073	0.416829
sp|P54304|HEMW_BACSU	sp|P54304|HEMW_BACSU Heme chaperone HemW OS=Bacillus subtilis (strain 168) OX=224308 GN=hemW PE=2 SV=3	1.39628	0.420068
sp|P94425|YCNE_BACSU	sp|P94425|YCNE_BACSU Putative monooxygenase YcnE OS=Bacillus subtilis (strain 168) OX=224308 GN=ycnE PE=1 SV=1	0.237237	0.420689
sp|P08874|ABRB_BACSU	sp|P08874|ABRB_BACSU Transition state regulatory protein AbrB OS=Bacillus subtilis (strain 168) OX=224308 GN=abrB PE=1 SV=1	0.944801	0.421026
sp|P54376|GCSPA_BACSU	sp|P54376|GCSPA_BACSU Probable glycine dehydrogenase (decarboxylating) subunit 1 OS=Bacillus subtilis (strain 168) OX=224308 GN=gcvPA PE=3 SV=2	-0.314819	0.421026
sp|Q03524|SP5D_BACSU	sp|Q03524|SP5D_BACSU Stage V sporulation protein D OS=Bacillus subtilis (strain 168) OX=224308 GN=spoVD PE=1 SV=3	0.375837	0.421026
sp|O34453|NOSO_BACSU	sp|O34453|NOSO_BACSU Nitric oxide synthase oxygenase OS=Bacillus subtilis (strain 168) OX=224308 GN=nos PE=1 SV=2	1.19458	0.42311
sp|O06734|YISY_BACSU	sp|O06734|YISY_BACSU AB hydrolase superfamily protein YisY OS=Bacillus subtilis (strain 168) OX=224308 GN=yisY PE=3 SV=1	-0.199499	0.42422
sp|O07585|YHDP_BACSU	sp|O07585|YHDP_BACSU UPF0053 protein YhdP OS=Bacillus subtilis (strain 168) OX=224308 GN=yhdP PE=3 SV=1	0.674409	0.42422
sp|O07615|YHFP_BACSU	sp|O07615|YHFP_BACSU Putative quinone oxidoreductase YhfP OS=Bacillus subtilis (strain 168) OX=224308 GN=yhfP PE=1 SV=1	-0.416216	0.42422
sp|O31687|STOA_BACSU	sp|O31687|STOA_BACSU Sporulation thiol-disulfide oxidoreductase A OS=Bacillus subtilis (strain 168) OX=224308 GN=stoA PE=1 SV=1	0.324544	0.42422
sp|O31745|YLQG_BACSU	sp|O31745|YLQG_BACSU Uncharacterized protein YlqG OS=Bacillus subtilis (strain 168) OX=224308 GN=ylqG PE=4 SV=1	0.627695	0.42422
sp|O32179|PROD1_BACSU	sp|O32179|PROD1_BACSU Proline dehydrogenase 1 OS=Bacillus subtilis (strain 168) OX=224308 GN=fadM PE=2 SV=1	0.649272	0.42422
sp|O34617|RLMN_BACSU	sp|O34617|RLMN_BACSU Probable dual-specificity RNA methyltransferase RlmN OS=Bacillus subtilis (strain 168) OX=224308 GN=rlmN PE=3 SV=1	-0.55641	0.42422
sp|P14577|RL16_BACSU	sp|P14577|RL16_BACSU 50S ribosomal protein L16 OS=Bacillus subtilis (strain 168) OX=224308 GN=rplP PE=1 SV=2	-0.277675	0.42422
sp|P37470|PTH_BACSU	sp|P37470|PTH_BACSU Peptidyl-tRNA hydrolase OS=Bacillus subtilis (strain 168) OX=224308 GN=spoVC PE=3 SV=1	-0.2087	0.42422
sp|P37810|ATPG_BACSU	sp|P37810|ATPG_BACSU ATP synthase gamma chain OS=Bacillus subtilis (strain 168) OX=224308 GN=atpG PE=1 SV=2	-0.180912	0.42422
sp|P54394|DING_BACSU	sp|P54394|DING_BACSU 3-5 exonuclease DinG OS=Bacillus subtilis (strain 168) OX=224308 GN=dinG PE=3 SV=1	-0.884362	0.42422
sp|O34445|YLBN_BACSU	sp|O34445|YLBN_BACSU Uncharacterized protein YlbN OS=Bacillus subtilis (strain 168) OX=224308 GN=ylbN PE=4 SV=1	0.509393	0.428354
sp|O34782|YVRD_BACSU	sp|O34782|YVRD_BACSU Uncharacterized oxidoreductase YvrD OS=Bacillus subtilis (strain 168) OX=224308 GN=yvrD PE=3 SV=1	0.167085	0.428354
sp|P39845|PPSA_BACSU	sp|P39845|PPSA_BACSU Plipastatin synthase subunit A OS=Bacillus subtilis (strain 168) OX=224308 GN=ppsA PE=1 SV=2	-0.511649	0.428354
sp|P08877|PTHP_BACSU	sp|P08877|PTHP_BACSU Phosphocarrier protein HPr OS=Bacillus subtilis (strain 168) OX=224308 GN=ptsH PE=1 SV=3	-0.215329	0.429631
sp|P39074|BMRU_BACSU	sp|P39074|BMRU_BACSU Putative lipid kinase BmrU OS=Bacillus subtilis (strain 168) OX=224308 GN=bmrU PE=1 SV=2	-0.260469	0.430149
sp|P39841|MANA3_BACSU	sp|P39841|MANA3_BACSU Putative mannose-6-phosphate isomerase YvyI OS=Bacillus subtilis (strain 168) OX=224308 GN=yvyI PE=1 SV=1	0.861029	0.430149
sp|O34816|YKUD_BACSU	sp|O34816|YKUD_BACSU Putative L,D-transpeptidase YkuD OS=Bacillus subtilis (strain 168) OX=224308 GN=ykuD PE=1 SV=1	0.207761	0.430372
sp|P37872|YBXB_BACSU	sp|P37872|YBXB_BACSU Uncharacterized protein YbxB OS=Bacillus subtilis (strain 168) OX=224308 GN=ybxB PE=3 SV=1	-0.594445	0.430372
sp|P46911|QCRA_BACSU	sp|P46911|QCRA_BACSU Menaquinol-cytochrome c reductase iron-sulfur subunit OS=Bacillus subtilis (strain 168) OX=224308 GN=qcrA PE=3 SV=1	0.295771	0.43128
sp|P14194|CTC_BACSU	sp|P14194|CTC_BACSU General stress protein CTC OS=Bacillus subtilis (strain 168) OX=224308 GN=ctc PE=1 SV=4	-0.156394	0.432093
sp|O07637|GLSA2_BACSU	sp|O07637|GLSA2_BACSU Glutaminase 2 OS=Bacillus subtilis (strain 168) OX=224308 GN=glsA2 PE=1 SV=1	-0.516991	0.433324
sp|O34446|YJPA_BACSU	sp|O34446|YJPA_BACSU Uncharacterized protein YjpA OS=Bacillus subtilis (strain 168) OX=224308 GN=yjpA PE=3 SV=2	-0.589028	0.433356
sp|Q04796|DAPA_BACSU	sp|Q04796|DAPA_BACSU 4-hydroxy-tetrahydrodipicolinate synthase OS=Bacillus subtilis (strain 168) OX=224308 GN=dapA PE=1 SV=1	-0.29556	0.435106
sp|P19669|TAL_BACSU	sp|P19669|TAL_BACSU Transaldolase OS=Bacillus subtilis (strain 168) OX=224308 GN=tal PE=1 SV=4	0.17086	0.435636
sp|O34318|YLOU_BACSU	sp|O34318|YLOU_BACSU Uncharacterized protein YloU OS=Bacillus subtilis (strain 168) OX=224308 GN=yloU PE=3 SV=1	0.21131	0.438974
sp|P54457|IOJAP_BACSU	sp|P54457|IOJAP_BACSU Ribosomal silencing factor RsfS OS=Bacillus subtilis (strain 168) OX=224308 GN=rsfS PE=3 SV=1	-0.225913	0.438974
sp|O07516|YHAH_BACSU	sp|O07516|YHAH_BACSU Uncharacterized membrane protein YhaH OS=Bacillus subtilis (strain 168) OX=224308 GN=yhaH PE=4 SV=1	-0.349966	0.439462
sp|O32027|YRZI_BACSU	sp|O32027|YRZI_BACSU Uncharacterized protein YrzI OS=Bacillus subtilis (strain 168) OX=224308 GN=yrzI PE=4 SV=1	-1.21749	0.439462
sp|P94391|ROCA2_BACSU	sp|P94391|ROCA2_BACSU 1-pyrroline-5-carboxylate dehydrogenase 2 OS=Bacillus subtilis (strain 168) OX=224308 GN=putC PE=2 SV=2	0.164289	0.440808
sp|P15874|GRPE_BACSU	sp|P15874|GRPE_BACSU Protein GrpE OS=Bacillus subtilis (strain 168) OX=224308 GN=grpE PE=1 SV=3	-0.292397	0.442402
sp|P96605|YDBJ_BACSU	sp|P96605|YDBJ_BACSU Uncharacterized ABC transporter ATP-binding protein YdbJ OS=Bacillus subtilis (strain 168) OX=224308 GN=ydbJ PE=3 SV=1	0.25499	0.444403
sp|C0H447|YPZJ_BACSU	sp|C0H447|YPZJ_BACSU Uncharacterized protein YpzJ OS=Bacillus subtilis (strain 168) OX=224308 GN=ypzJ PE=4 SV=1	0.230396	0.444978
sp|O34981|DAPH_BACSU	sp|O34981|DAPH_BACSU 2,3,4,5-tetrahydropyridine-2,6-dicarboxylate N-acetyltransferase OS=Bacillus subtilis (strain 168) OX=224308 GN=dapH PE=1 SV=2	0.295078	0.444978
sp|O34641|YTRB_BACSU;sp|P46903|NATA_BACSU	sp|O34641|YTRB_BACSU ABC transporter ATP-binding protein YtrB OS=Bacillus subtilis (strain 168) OX=224308 GN=ytrB PE=2 SV=1;sp|P46903|NATA_BACSU ABC transporter ATP-binding protein NatA OS=Bacillus subtilis (strain 168) OX=224308 GN=natA PE=1 SV=1	-0.883028	0.4451
sp|P70996|YWHD_BACSU	sp|P70996|YWHD_BACSU Uncharacterized protein YwhD OS=Bacillus subtilis (strain 168) OX=224308 GN=ywhD PE=4 SV=1	-0.429885	0.4451
sp|P96499|TAGV_BACSU	sp|P96499|TAGV_BACSU Polyisoprenyl-teichoic acid--peptidoglycan teichoic acid transferase TagV OS=Bacillus subtilis (strain 168) OX=224308 GN=tagV PE=1 SV=1	1.00712	0.446224
sp|O31779|YMCA_BACSU	sp|O31779|YMCA_BACSU Uncharacterized protein YmcA OS=Bacillus subtilis (strain 168) OX=224308 GN=ymcA PE=1 SV=1	-0.279104	0.447489
sp|O34521|PTWCB_BACSU	sp|O34521|PTWCB_BACSU PTS system N-acetylglucosamine-specific EIICB component OS=Bacillus subtilis (strain 168) OX=224308 GN=nagP PE=2 SV=1	1.0218	0.447489
sp|O31609|YJBK_BACSU	sp|O31609|YJBK_BACSU Putative triphosphatase YjbK OS=Bacillus subtilis (strain 168) OX=224308 GN=yjbK PE=1 SV=1	-0.558389	0.448978
sp|P21473|RS15_BACSU	sp|P21473|RS15_BACSU 30S ribosomal protein S15 OS=Bacillus subtilis (strain 168) OX=224308 GN=rpsO PE=1 SV=4	-0.205189	0.448978
sp|P39456|TCYC_BACSU	sp|P39456|TCYC_BACSU L-cystine import ATP-binding protein TcyC OS=Bacillus subtilis (strain 168) OX=224308 GN=tcyC PE=1 SV=4	-0.558119	0.448978
sp|P50735|GUDB_BACSU	sp|P50735|GUDB_BACSU Cryptic catabolic NAD-specific glutamate dehydrogenase GudB OS=Bacillus subtilis (strain 168) OX=224308 GN=gudB PE=1 SV=2	0.420874	0.448978
sp|P54482|ISPG_BACSU	sp|P54482|ISPG_BACSU 4-hydroxy-3-methylbut-2-en-1-yl diphosphate synthase (flavodoxin) OS=Bacillus subtilis (strain 168) OX=224308 GN=ispG PE=3 SV=1	-0.283139	0.451387
sp|O31571|YFHC_BACSU	sp|O31571|YFHC_BACSU Putative NAD(P)H nitroreductase YfhC OS=Bacillus subtilis (strain 168) OX=224308 GN=yfhC PE=3 SV=1	0.174608	0.45152
sp|O31589|YHBB_BACSU	sp|O31589|YHBB_BACSU Uncharacterized protein YhbB OS=Bacillus subtilis (strain 168) OX=224308 GN=yhbB PE=4 SV=3	0.336574	0.45152
sp|O34859|KU_BACSU	sp|O34859|KU_BACSU Non-homologous end joining protein Ku OS=Bacillus subtilis (strain 168) OX=224308 GN=ku PE=2 SV=1	-0.349498	0.45152
sp|P38021|OAT_BACSU	sp|P38021|OAT_BACSU Ornithine aminotransferase OS=Bacillus subtilis (strain 168) OX=224308 GN=rocD PE=1 SV=2	-0.497913	0.45152
sp|P42249|CWLJ_BACSU	sp|P42249|CWLJ_BACSU Cell wall hydrolase CwlJ OS=Bacillus subtilis (strain 168) OX=224308 GN=cwlJ PE=1 SV=2	0.150031	0.45152
sp|P42402|YCKD_BACSU	sp|P42402|YCKD_BACSU Uncharacterized protein YckD OS=Bacillus subtilis (strain 168) OX=224308 GN=yckD PE=3 SV=1	-0.206675	0.45152
sp|P50836|YPQA_BACSU	sp|P50836|YPQA_BACSU Uncharacterized protein YpqA OS=Bacillus subtilis (strain 168) OX=224308 GN=ypqA PE=3 SV=1	0.329199	0.45152
sp|P54157|BCSA_BACSU	sp|P54157|BCSA_BACSU Putative chalcone synthase OS=Bacillus subtilis (strain 168) OX=224308 GN=bcsA PE=3 SV=1	-0.214729	0.45152
sp|P32393|COMEB_BACSU	sp|P32393|COMEB_BACSU ComE operon protein 2 OS=Bacillus subtilis (strain 168) OX=224308 GN=comEB PE=3 SV=1	0.980051	0.451923
sp|O31824|NRNB_BACSU	sp|O31824|NRNB_BACSU Oligoribonuclease NrnB OS=Bacillus subtilis (strain 168) OX=224308 GN=nrnB PE=1 SV=1	-0.2841	0.453924
sp|P19670|MURA2_BACSU	sp|P19670|MURA2_BACSU UDP-N-acetylglucosamine 1-carboxyvinyltransferase 2 OS=Bacillus subtilis (strain 168) OX=224308 GN=murAB PE=1 SV=4	-0.217207	0.453924
sp|P39211|XYLB_BACSU	sp|P39211|XYLB_BACSU Xylulose kinase OS=Bacillus subtilis (strain 168) OX=224308 GN=xylB PE=3 SV=2	-0.391406	0.453924
sp|P46905|YCCK_BACSU	sp|P46905|YCCK_BACSU Uncharacterized oxidoreductase YccK OS=Bacillus subtilis (strain 168) OX=224308 GN=yccK PE=3 SV=2	-0.202428	0.453924
sp|P49786|BCCP_BACSU	sp|P49786|BCCP_BACSU Biotin carboxyl carrier protein of acetyl-CoA carboxylase OS=Bacillus subtilis (strain 168) OX=224308 GN=accB PE=1 SV=2	-0.290116	0.453924
sp|P54587|YHCC_BACSU	sp|P54587|YHCC_BACSU Uncharacterized protein YhcC OS=Bacillus subtilis (strain 168) OX=224308 GN=yhcC PE=4 SV=1	-0.19004	0.453924
sp|P38422|DACF_BACSU	sp|P38422|DACF_BACSU D-alanyl-D-alanine carboxypeptidase DacF OS=Bacillus subtilis (strain 168) OX=224308 GN=dacF PE=2 SV=2	0.178086	0.455991
sp|P37465|SYM_BACSU	sp|P37465|SYM_BACSU Methionine--tRNA ligase OS=Bacillus subtilis (strain 168) OX=224308 GN=metG PE=3 SV=1	-0.156796	0.457259
sp|P42979|YPJD_BACSU	sp|P42979|YPJD_BACSU Uncharacterized protein YpjD OS=Bacillus subtilis (strain 168) OX=224308 GN=ypjD PE=1 SV=1	1.14548	0.457462
sp|O34766|YOPS_BACSU	sp|O34766|YOPS_BACSU SPbeta prophage-derived uncharacterized HTH-type transcriptional regulator YopS OS=Bacillus subtilis (strain 168) OX=224308 GN=yopS PE=4 SV=1	0.365907	0.462418
sp|Q7WY69|SSPN_BACSU	sp|Q7WY69|SSPN_BACSU Small, acid-soluble spore protein N OS=Bacillus subtilis (strain 168) OX=224308 GN=sspN PE=2 SV=2	-0.696503	0.462783
sp|P94388|CAH_BACSU	sp|P94388|CAH_BACSU Cephalosporin-C deacetylase OS=Bacillus subtilis (strain 168) OX=224308 GN=cah PE=1 SV=1	-0.960187	0.463155
sp|P37869|ENO_BACSU	sp|P37869|ENO_BACSU Enolase OS=Bacillus subtilis (strain 168) OX=224308 GN=eno PE=1 SV=4	-0.144571	0.46399
sp|P94573|YWOC_BACSU	sp|P94573|YWOC_BACSU Uncharacterized isochorismatase family protein YwoC OS=Bacillus subtilis (strain 168) OX=224308 GN=ywoC PE=3 SV=2	-0.300205	0.464529
sp|O31699|YKUV_BACSU	sp|O31699|YKUV_BACSU Thiol-disulfide oxidoreductase YkuV OS=Bacillus subtilis (strain 168) OX=224308 GN=ykuV PE=1 SV=2	-0.251157	0.467343
sp|O32223|IOLW_BACSU	sp|O32223|IOLW_BACSU scyllo-inositol 2-dehydrogenase (NADP(+)) IolW OS=Bacillus subtilis (strain 168) OX=224308 GN=iolW PE=1 SV=1	0.508018	0.467713
sp|P94489|XYNB_BACSU	sp|P94489|XYNB_BACSU Beta-xylosidase OS=Bacillus subtilis (strain 168) OX=224308 GN=xynB PE=1 SV=2	-0.278571	0.467881
sp|P49787|ACCC1_BACSU	sp|P49787|ACCC1_BACSU Biotin carboxylase 1 OS=Bacillus subtilis (strain 168) OX=224308 GN=accC1 PE=3 SV=3	-0.152876	0.468242
sp|Q06796|RL11_BACSU	sp|Q06796|RL11_BACSU 50S ribosomal protein L11 OS=Bacillus subtilis (strain 168) OX=224308 GN=rplK PE=1 SV=3	0.228742	0.468787
sp|P0CI79|TYSY1_BACSU	sp|P0CI79|TYSY1_BACSU Thymidylate synthase 1 OS=Bacillus subtilis (strain 168) OX=224308 GN=thyA1 PE=1 SV=1	-0.38123	0.469854
sp|P45862|YWJB_BACSU	sp|P45862|YWJB_BACSU Uncharacterized protein YwjB OS=Bacillus subtilis (strain 168) OX=224308 GN=ywjB PE=4 SV=1	0.286904	0.469854
sp|Q45494|YKRA_BACSU	sp|Q45494|YKRA_BACSU Putative phosphatase YkrA OS=Bacillus subtilis (strain 168) OX=224308 GN=ykrA PE=3 SV=1	-0.293064	0.469873
sp|O31850|YOJN_BACSU	sp|O31850|YOJN_BACSU Uncharacterized protein YojN OS=Bacillus subtilis (strain 168) OX=224308 GN=yojN PE=3 SV=1	-0.373583	0.473518
sp|P94531|IABF1_BACSU	sp|P94531|IABF1_BACSU Intracellular exo-alpha-(1-5)-L-arabinofuranosidase 1 OS=Bacillus subtilis (strain 168) OX=224308 GN=abfA PE=1 SV=2	-0.2904	0.473518
sp|O06011|YRAE_BACSU	sp|O06011|YRAE_BACSU Uncharacterized protein YraE OS=Bacillus subtilis (strain 168) OX=224308 GN=yraE PE=4 SV=1	0.339953	0.474052
sp|O31854|CDAS_BACSU	sp|O31854|CDAS_BACSU Cyclic di-AMP synthase CdaS OS=Bacillus subtilis (strain 168) OX=224308 GN=cdaS PE=1 SV=3	0.254492	0.474052
sp|P54382|FOLD_BACSU	sp|P54382|FOLD_BACSU Bifunctional protein FolD OS=Bacillus subtilis (strain 168) OX=224308 GN=folD PE=3 SV=1	0.202942	0.474155
sp|P54420|ASNB_BACSU	sp|P54420|ASNB_BACSU Asparagine synthetase [glutamine-hydrolyzing] 1 OS=Bacillus subtilis (strain 168) OX=224308 GN=asnB PE=1 SV=2	-0.286855	0.474277
sp|P20691|AROA_BACSU	sp|P20691|AROA_BACSU 3-phosphoshikimate 1-carboxyvinyltransferase OS=Bacillus subtilis (strain 168) OX=224308 GN=aroA PE=3 SV=1	-0.244076	0.476291
sp|P54476|END4_BACSU	sp|P54476|END4_BACSU Probable endonuclease 4 OS=Bacillus subtilis (strain 168) OX=224308 GN=nfo PE=3 SV=1	0.368454	0.476291
sp|Q796Y5|YGAK_BACSU	sp|Q796Y5|YGAK_BACSU Uncharacterized FAD-linked oxidoreductase YgaK OS=Bacillus subtilis (strain 168) OX=224308 GN=ygaK PE=3 SV=4	-0.25717	0.476291
sp|O34595|THII_BACSU	sp|O34595|THII_BACSU Probable tRNA sulfurtransferase OS=Bacillus subtilis (strain 168) OX=224308 GN=thiI PE=3 SV=2	-0.650866	0.476578
sp|P35160|RESA_BACSU	sp|P35160|RESA_BACSU Thiol-disulfide oxidoreductase ResA OS=Bacillus subtilis (strain 168) OX=224308 GN=resA PE=1 SV=2	0.261987	0.476633
sp|Q795M8|YUGO_BACSU	sp|Q795M8|YUGO_BACSU Putative potassium channel protein YugO OS=Bacillus subtilis (strain 168) OX=224308 GN=yugO PE=4 SV=2	-0.735525	0.476647
sp|O06996|COTR_BACSU	sp|O06996|COTR_BACSU Putative sporulation hydrolase CotR OS=Bacillus subtilis (strain 168) OX=224308 GN=cotR PE=2 SV=1	0.27066	0.478241
sp|O06998|YVDQ_BACSU	sp|O06998|YVDQ_BACSU Uncharacterized protein YvdQ OS=Bacillus subtilis (strain 168) OX=224308 GN=yvdQ PE=4 SV=1	-0.205487	0.478241
sp|O34588|YKUJ_BACSU	sp|O34588|YKUJ_BACSU Uncharacterized protein YkuJ OS=Bacillus subtilis (strain 168) OX=224308 GN=ykuJ PE=1 SV=1	-0.245124	0.480144
sp|O34940|YVRE_BACSU	sp|O34940|YVRE_BACSU Putative sugar lactone lactonase YvrE OS=Bacillus subtilis (strain 168) OX=224308 GN=yvrE PE=3 SV=1	-0.305655	0.480144
sp|P08495|AK2_BACSU	sp|P08495|AK2_BACSU Aspartokinase 2 OS=Bacillus subtilis (strain 168) OX=224308 GN=lysC PE=1 SV=2	-0.73205	0.480144
sp|P20166|PTG3C_BACSU	sp|P20166|PTG3C_BACSU PTS system glucose-specific EIICBA component OS=Bacillus subtilis (strain 168) OX=224308 GN=ptsG PE=1 SV=2	0.244728	0.480144
sp|O07604|YHFF_BACSU	sp|O07604|YHFF_BACSU Uncharacterized protein YhfF OS=Bacillus subtilis (strain 168) OX=224308 GN=yhfF PE=4 SV=1	-0.616676	0.48024
sp|P11742|OGT_BACSU	sp|P11742|OGT_BACSU Methylated-DNA--protein-cysteine methyltransferase, constitutive OS=Bacillus subtilis (strain 168) OX=224308 GN=ogt PE=1 SV=1	0.421245	0.48024
sp|P23630|DCDA_BACSU	sp|P23630|DCDA_BACSU Diaminopimelate decarboxylase OS=Bacillus subtilis (strain 168) OX=224308 GN=lysA PE=3 SV=5	0.162701	0.48024
sp|P37455|SSBA_BACSU	sp|P37455|SSBA_BACSU Single-stranded DNA-binding protein A OS=Bacillus subtilis (strain 168) OX=224308 GN=ssbA PE=1 SV=1	0.326573	0.48024
sp|P42060|RL22_BACSU	sp|P42060|RL22_BACSU 50S ribosomal protein L22 OS=Bacillus subtilis (strain 168) OX=224308 GN=rplV PE=1 SV=1	-0.173355	0.48024
sp|P42923|RL10_BACSU	sp|P42923|RL10_BACSU 50S ribosomal protein L10 OS=Bacillus subtilis (strain 168) OX=224308 GN=rplJ PE=1 SV=4	-0.202047	0.48024
sp|P80879|G20U_BACSU	sp|P80879|G20U_BACSU General stress protein 20U OS=Bacillus subtilis (strain 168) OX=224308 GN=dps PE=1 SV=3	0.152983	0.48024
sp|P94428|GABD_BACSU	sp|P94428|GABD_BACSU Succinate-semialdehyde dehydrogenase [NADP(+)] OS=Bacillus subtilis (strain 168) OX=224308 GN=gabD PE=1 SV=1	-1.02693	0.48024
sp|P96503|FLIW_BACSU	sp|P96503|FLIW_BACSU Flagellar assembly factor FliW OS=Bacillus subtilis (strain 168) OX=224308 GN=fliW PE=1 SV=1	-0.206272	0.48024
sp|Q07876|RSMH_BACSU	sp|Q07876|RSMH_BACSU Ribosomal RNA small subunit methyltransferase H OS=Bacillus subtilis (strain 168) OX=224308 GN=rsmH PE=2 SV=2	-0.196302	0.48024
sp|Q795R8|YTFP_BACSU	sp|Q795R8|YTFP_BACSU Uncharacterized protein YtfP OS=Bacillus subtilis (strain 168) OX=224308 GN=ytfP PE=4 SV=2	0.469499	0.48024
sp|P21475|RS18_BACSU	sp|P21475|RS18_BACSU 30S ribosomal protein S18 OS=Bacillus subtilis (strain 168) OX=224308 GN=rpsR PE=1 SV=3	0.256119	0.48035
sp|Q00777|P5CR3_BACSU	sp|Q00777|P5CR3_BACSU Pyrroline-5-carboxylate reductase 3 OS=Bacillus subtilis (strain 168) OX=224308 GN=proG PE=3 SV=2	0.574805	0.48035
sp|P55872|IF3_BACSU	sp|P55872|IF3_BACSU Translation initiation factor IF-3 OS=Bacillus subtilis (strain 168) OX=224308 GN=infC PE=3 SV=3	-0.196435	0.481993
sp|P28618|PCP_BACSU	sp|P28618|PCP_BACSU Pyrrolidone-carboxylate peptidase OS=Bacillus subtilis (strain 168) OX=224308 GN=pcp PE=1 SV=1	0.456397	0.482198
sp|P39569|GERBA_BACSU	sp|P39569|GERBA_BACSU Spore germination protein B1 OS=Bacillus subtilis (strain 168) OX=224308 GN=gerBA PE=2 SV=2	0.393186	0.482198
sp|O07631|BIPA_BACSU	sp|O07631|BIPA_BACSU 50S ribosomal subunit assembly factor BipA OS=Bacillus subtilis (strain 168) OX=224308 GN=bipA PE=2 SV=1	-0.152487	0.482518
sp|P45858|MMGD_BACSU	sp|P45858|MMGD_BACSU Citrate/2-methylcitrate synthase OS=Bacillus subtilis (strain 168) OX=224308 GN=mmgD PE=1 SV=1	0.554379	0.482518
sp|P46913|QCRC_BACSU	sp|P46913|QCRC_BACSU Menaquinol-cytochrome c reductase cytochrome b/c subunit OS=Bacillus subtilis (strain 168) OX=224308 GN=qcrC PE=3 SV=1	0.265994	0.482518
sp|P54431|YRKD_BACSU	sp|P54431|YRKD_BACSU Uncharacterized protein YrkD OS=Bacillus subtilis (strain 168) OX=224308 GN=yrkD PE=4 SV=1	0.932058	0.482518
sp|P80870|GS13_BACSU	sp|P80870|GS13_BACSU General stress protein 13 OS=Bacillus subtilis (strain 168) OX=224308 GN=yugI PE=1 SV=3	0.248858	0.482518
sp|P20668|GLTC_BACSU	sp|P20668|GLTC_BACSU HTH-type transcriptional regulator GltC OS=Bacillus subtilis (strain 168) OX=224308 GN=gltC PE=1 SV=3	-0.49385	0.482753
sp|P40778|MURC_BACSU	sp|P40778|MURC_BACSU UDP-N-acetylmuramate--L-alanine ligase OS=Bacillus subtilis (strain 168) OX=224308 GN=murC PE=3 SV=2	-0.177367	0.482753
sp|Q03224|GLPX_BACSU	sp|Q03224|GLPX_BACSU Fructose-1,6-bisphosphatase class 2 OS=Bacillus subtilis (strain 168) OX=224308 GN=glpX PE=1 SV=1	0.804544	0.482753
sp|O34340|FABF_BACSU	sp|O34340|FABF_BACSU 3-oxoacyl-[acyl-carrier-protein] synthase 2 OS=Bacillus subtilis (strain 168) OX=224308 GN=fabF PE=1 SV=1	0.20974	0.482884
sp|O31625|SPVIF_BACSU	sp|O31625|SPVIF_BACSU Sporulation-specific transcription factor SpoVIF OS=Bacillus subtilis (strain 168) OX=224308 GN=spoVIF PE=4 SV=2	0.226815	0.48294
sp|O31713|FRUR_BACSU	sp|O31713|FRUR_BACSU Uncharacterized HTH-type transcriptional regulator FruR OS=Bacillus subtilis (strain 168) OX=224308 GN=fruR PE=4 SV=1	-0.621897	0.48294
sp|P94440|LNRL_BACSU	sp|P94440|LNRL_BACSU Linearmycin resistance ATP-binding protein LnrL OS=Bacillus subtilis (strain 168) OX=224308 GN=lnrL PE=1 SV=2	0.387686	0.48294
sp|P96612|DDL_BACSU	sp|P96612|DDL_BACSU D-alanine--D-alanine ligase OS=Bacillus subtilis (strain 168) OX=224308 GN=ddl PE=3 SV=1	0.315052	0.48294
sp|P94545|MUTS2_BACSU	sp|P94545|MUTS2_BACSU Endonuclease MutS2 OS=Bacillus subtilis (strain 168) OX=224308 GN=mutSB PE=3 SV=2	-0.150051	0.486682
sp|O07081|YRDC_BACSU	sp|O07081|YRDC_BACSU Uncharacterized isochorismatase family protein YrdC OS=Bacillus subtilis (strain 168) OX=224308 GN=yrdC PE=3 SV=1	-0.757982	0.490463
sp|O31998|YOKI_BACSU	sp|O31998|YOKI_BACSU Probable ribonuclease YokI OS=Bacillus subtilis (strain 168) OX=224308 GN=yokI PE=1 SV=2	0.536026	0.490463
sp|P50843|KDUI_BACSU	sp|P50843|KDUI_BACSU 4-deoxy-L-threo-5-hexosulose-uronate ketol-isomerase OS=Bacillus subtilis (strain 168) OX=224308 GN=kduI PE=2 SV=1	-0.203294	0.490463
sp|P54456|YQEK_BACSU	sp|P54456|YQEK_BACSU Uncharacterized protein YqeK OS=Bacillus subtilis (strain 168) OX=224308 GN=yqeK PE=4 SV=1	0.220863	0.490463
sp|Q45066|PARC_BACSU	sp|Q45066|PARC_BACSU DNA topoisomerase 4 subunit A OS=Bacillus subtilis (strain 168) OX=224308 GN=parC PE=3 SV=2	-0.634532	0.490463
sp|O06988|BBMA_BACSU	sp|O06988|BBMA_BACSU Intracellular maltogenic amylase OS=Bacillus subtilis (strain 168) OX=224308 GN=bbmA PE=3 SV=2	-0.184657	0.490598
sp|O31778|MIAB_BACSU	sp|O31778|MIAB_BACSU tRNA-2-methylthio-N(6)-dimethylallyladenosine synthase OS=Bacillus subtilis (strain 168) OX=224308 GN=miaB PE=1 SV=1	0.84503	0.490598
sp|O32166|YURZ_BACSU	sp|O32166|YURZ_BACSU Uncharacterized protein YurZ OS=Bacillus subtilis (strain 168) OX=224308 GN=yurZ PE=4 SV=1	-0.220072	0.490598
sp|P26497|SP0J_BACSU	sp|P26497|SP0J_BACSU Stage 0 sporulation protein J OS=Bacillus subtilis (strain 168) OX=224308 GN=spo0J PE=1 SV=2	0.991071	0.490598
sp|P37105|SRP54_BACSU	sp|P37105|SRP54_BACSU Signal recognition particle protein OS=Bacillus subtilis (strain 168) OX=224308 GN=ffh PE=1 SV=1	-0.225622	0.490598
sp|P37949|LEPA_BACSU	sp|P37949|LEPA_BACSU Elongation factor 4 OS=Bacillus subtilis (strain 168) OX=224308 GN=lepA PE=3 SV=2	0.280799	0.490598
sp|P39149|UPP_BACSU	sp|P39149|UPP_BACSU Uracil phosphoribosyltransferase OS=Bacillus subtilis (strain 168) OX=224308 GN=upp PE=3 SV=1	0.144872	0.490598
sp|O31633|YJCK_BACSU	sp|O31633|YJCK_BACSU Putative [ribosomal protein S5]-alanine N-acetyltransferase OS=Bacillus subtilis (strain 168) OX=224308 GN=yjcK PE=3 SV=1	0.307654	0.491057
sp|P42403|BGLC_BACSU	sp|P42403|BGLC_BACSU Aryl-phospho-beta-D-glucosidase BglC OS=Bacillus subtilis (strain 168) OX=224308 GN=bglC PE=1 SV=1	-0.310553	0.491057
sp|O31550|ACOC_BACSU	sp|O31550|ACOC_BACSU Dihydrolipoyllysine-residue acetyltransferase component of acetoin cleaving system OS=Bacillus subtilis (strain 168) OX=224308 GN=acoC PE=3 SV=1	0.190849	0.491506
sp|O34448|YOPQ_BACSU	sp|O34448|YOPQ_BACSU SPbeta prophage-derived uncharacterized protein YopQ OS=Bacillus subtilis (strain 168) OX=224308 GN=yopQ PE=4 SV=1	-0.730999	0.491506
sp|O05267|YUMB_BACSU	sp|O05267|YUMB_BACSU NADH dehydrogenase-like protein YumB OS=Bacillus subtilis (strain 168) OX=224308 GN=yumB PE=3 SV=1	-0.16897	0.494439
sp|P21885|SPEA_BACSU	sp|P21885|SPEA_BACSU Arginine decarboxylase OS=Bacillus subtilis (strain 168) OX=224308 GN=speA PE=1 SV=2	0.609558	0.494439
sp|P32731|RBFA_BACSU	sp|P32731|RBFA_BACSU Ribosome-binding factor A OS=Bacillus subtilis (strain 168) OX=224308 GN=rbfA PE=3 SV=1	0.171616	0.494439
sp|P37472|HGPRT_BACSU	sp|P37472|HGPRT_BACSU Hypoxanthine-guanine phosphoribosyltransferase OS=Bacillus subtilis (strain 168) OX=224308 GN=hprT PE=3 SV=1	0.187539	0.494439
sp|Q45536|COTJA_BACSU	sp|Q45536|COTJA_BACSU Protein CotJA OS=Bacillus subtilis (strain 168) OX=224308 GN=cotJA PE=4 SV=1	-0.195371	0.494439
sp|O07587|AAT3_BACSU	sp|O07587|AAT3_BACSU Putative aspartate aminotransferase YhdR OS=Bacillus subtilis (strain 168) OX=224308 GN=yhdR PE=3 SV=1	0.405691	0.494996
sp|C0H3X3|YEZF_BACSU	sp|C0H3X3|YEZF_BACSU Uncharacterized membrane protein YezF OS=Bacillus subtilis (strain 168) OX=224308 GN=yezF PE=4 SV=1	0.548957	0.496771
sp|O34528|YRVN_BACSU	sp|O34528|YRVN_BACSU Uncharacterized AAA domain-containing protein YrvN OS=Bacillus subtilis (strain 168) OX=224308 GN=yrvN PE=3 SV=1	0.58927	0.496771
sp|P35149|SP4A_BACSU	sp|P35149|SP4A_BACSU Stage IV sporulation protein A OS=Bacillus subtilis (strain 168) OX=224308 GN=spoIVA PE=1 SV=1	0.225343	0.496771
sp|P45855|THL_BACSU	sp|P45855|THL_BACSU Acetyl-CoA acetyltransferase OS=Bacillus subtilis (strain 168) OX=224308 GN=mmgA PE=1 SV=2	0.495792	0.499422
sp|C0SPB1|YUKJ_BACSU	sp|C0SPB1|YUKJ_BACSU Uncharacterized protein YukJ OS=Bacillus subtilis (strain 168) OX=224308 GN=yukJ PE=4 SV=1	0.140089	0.500979
sp|O06994|O16G1_BACSU	sp|O06994|O16G1_BACSU Oligo-1,6-glucosidase 1 OS=Bacillus subtilis (strain 168) OX=224308 GN=malL PE=1 SV=1	-0.14814	0.500979
sp|O32039|SYH_BACSU	sp|O32039|SYH_BACSU Histidine--tRNA ligase OS=Bacillus subtilis (strain 168) OX=224308 GN=hisS PE=3 SV=1	-0.134468	0.500979
sp|O34700|YEBG_BACSU	sp|O34700|YEBG_BACSU Uncharacterized protein YebG OS=Bacillus subtilis (strain 168) OX=224308 GN=yebG PE=4 SV=1	-0.882535	0.500979
sp|P80700|EFTS_BACSU	sp|P80700|EFTS_BACSU Elongation factor Ts OS=Bacillus subtilis (strain 168) OX=224308 GN=tsf PE=1 SV=3	0.134155	0.500979
sp|P23129|ODO1_BACSU	sp|P23129|ODO1_BACSU 2-oxoglutarate dehydrogenase E1 component OS=Bacillus subtilis (strain 168) OX=224308 GN=odhA PE=3 SV=3	0.179114	0.503869
sp|O34508|AEEP_BACSU	sp|O34508|AEEP_BACSU L-Ala-D/L-Glu epimerase OS=Bacillus subtilis (strain 168) OX=224308 GN=ykfB PE=1 SV=1	0.201166	0.506085
sp|P70948|YITV_BACSU	sp|P70948|YITV_BACSU Putative esterase YitV OS=Bacillus subtilis (strain 168) OX=224308 GN=yitV PE=4 SV=2	-0.963044	0.506308
sp|O31656|YKRK_BACSU	sp|O31656|YKRK_BACSU Uncharacterized protein YkrK OS=Bacillus subtilis (strain 168) OX=224308 GN=ykrK PE=4 SV=1	-0.423124	0.508464
sp|O34874|ISCS2_BACSU	sp|O34874|ISCS2_BACSU Putative cysteine desulfurase IscS 2 OS=Bacillus subtilis (strain 168) OX=224308 GN=iscS2 PE=3 SV=1	-0.557054	0.508464
sp|P13792|PHOP_BACSU	sp|P13792|PHOP_BACSU Alkaline phosphatase synthesis transcriptional regulatory protein PhoP OS=Bacillus subtilis (strain 168) OX=224308 GN=phoP PE=1 SV=4	0.31503	0.508464
sp|P28628|LEPS_BACSU	sp|P28628|LEPS_BACSU Signal peptidase I S OS=Bacillus subtilis (strain 168) OX=224308 GN=sipS PE=1 SV=1	-0.182056	0.508464
sp|P94398|GCH4_BACSU	sp|P94398|GCH4_BACSU GTP cyclohydrolase FolE2 OS=Bacillus subtilis (strain 168) OX=224308 GN=folE2 PE=1 SV=2	-0.743155	0.508464
sp|P05657|RL27_BACSU	sp|P05657|RL27_BACSU 50S ribosomal protein L27 OS=Bacillus subtilis (strain 168) OX=224308 GN=rpmA PE=1 SV=1	-0.199067	0.509294
sp|C0H402|YKZP_BACSU	sp|C0H402|YKZP_BACSU Uncharacterized protein YkzP OS=Bacillus subtilis (strain 168) OX=224308 GN=ykzP PE=4 SV=1	-0.337271	0.512734
sp|O31622|COTO_BACSU	sp|O31622|COTO_BACSU Spore coat protein O OS=Bacillus subtilis (strain 168) OX=224308 GN=cotO PE=4 SV=1	0.941175	0.512734
sp|O32073|YTZC_BACSU	sp|O32073|YTZC_BACSU Uncharacterized protein YtzC OS=Bacillus subtilis (strain 168) OX=224308 GN=ytzC PE=4 SV=1	-1.08001	0.512734
sp|O34527|CYMR_BACSU	sp|O34527|CYMR_BACSU HTH-type transcriptional regulator CymR OS=Bacillus subtilis (strain 168) OX=224308 GN=cymR PE=1 SV=2	0.238447	0.512734
sp|P21470|RS9_BACSU	sp|P21470|RS9_BACSU 30S ribosomal protein S9 OS=Bacillus subtilis (strain 168) OX=224308 GN=rpsI PE=1 SV=3	0.172624	0.512734
sp|P32729|YLXQ_BACSU	sp|P32729|YLXQ_BACSU Probable ribosomal protein YlxQ OS=Bacillus subtilis (strain 168) OX=224308 GN=rplGA PE=1 SV=1	0.259059	0.512734
sp|P42433|NASB_BACSU	sp|P42433|NASB_BACSU Assimilatory nitrate reductase electron transfer subunit OS=Bacillus subtilis (strain 168) OX=224308 GN=nasB PE=2 SV=2	0.40144	0.512734
sp|P94479|YNBB_BACSU	sp|P94479|YNBB_BACSU Uncharacterized protein YnbB OS=Bacillus subtilis (strain 168) OX=224308 GN=ynbB PE=4 SV=2	-0.299425	0.512734
sp|P38493|KCY_BACSU	sp|P38493|KCY_BACSU Cytidylate kinase OS=Bacillus subtilis (strain 168) OX=224308 GN=cmk PE=1 SV=1	0.165357	0.513746
sp|O34421|ACDC_BACSU	sp|O34421|ACDC_BACSU Probable acyl-CoA dehydrogenase YngJ OS=Bacillus subtilis (strain 168) OX=224308 GN=yngJ PE=3 SV=1	0.485077	0.513932
sp|O31689|YKVY_BACSU	sp|O31689|YKVY_BACSU Putative dipeptidase YkvY OS=Bacillus subtilis (strain 168) OX=224308 GN=ykvY PE=3 SV=1	-0.261489	0.514334
sp|O05518|TSAD_BACSU	sp|O05518|TSAD_BACSU tRNA N6-adenosine threonylcarbamoyltransferase OS=Bacillus subtilis (strain 168) OX=224308 GN=tsaD PE=1 SV=1	-0.193384	0.514717
sp|O31801|YNCF_BACSU	sp|O31801|YNCF_BACSU Probable deoxyuridine 5-triphosphate nucleotidohydrolase YncF OS=Bacillus subtilis (strain 168) OX=224308 GN=yncF PE=1 SV=1	0.206123	0.514717
sp|O31567|YFIY_BACSU	sp|O31567|YFIY_BACSU Probable siderophore-binding lipoprotein YfiY OS=Bacillus subtilis (strain 168) OX=224308 GN=yfiY PE=1 SV=1	0.409034	0.514852
sp|P39801|COTG_BACSU	sp|P39801|COTG_BACSU Spore coat protein G OS=Bacillus subtilis (strain 168) OX=224308 GN=cotG PE=1 SV=1	0.268676	0.514852
sp|C0SP85|YUKE_BACSU	sp|C0SP85|YUKE_BACSU Protein YukE OS=Bacillus subtilis (strain 168) OX=224308 GN=yukE PE=1 SV=1	-0.382499	0.522715
sp|O31440|CYPC_BACSU	sp|O31440|CYPC_BACSU Fatty-acid peroxygenase OS=Bacillus subtilis (strain 168) OX=224308 GN=cypC PE=1 SV=1	-0.224508	0.524441
sp|O31989|SUNI_BACSU	sp|O31989|SUNI_BACSU Sublancin immunity protein SunI OS=Bacillus subtilis (strain 168) OX=224308 GN=sunI PE=1 SV=1	0.242073	0.524441
sp|O34460|YTRI_BACSU	sp|O34460|YTRI_BACSU Sporulation membrane protein YtrI OS=Bacillus subtilis (strain 168) OX=224308 GN=ytrI PE=2 SV=1	0.471023	0.524644
sp|P94400|YCIC_BACSU	sp|P94400|YCIC_BACSU Putative metal chaperone YciC OS=Bacillus subtilis (strain 168) OX=224308 GN=yciC PE=2 SV=1	-0.209893	0.524918
sp|P94463|FMT_BACSU	sp|P94463|FMT_BACSU Methionyl-tRNA formyltransferase OS=Bacillus subtilis (strain 168) OX=224308 GN=fmt PE=3 SV=2	-0.165963	0.524918
sp|O32047|SECDF_BACSU	sp|O32047|SECDF_BACSU Protein translocase subunit SecDF OS=Bacillus subtilis (strain 168) OX=224308 GN=secDF PE=1 SV=2	-0.406308	0.526893
sp|P54464|YQEY_BACSU	sp|P54464|YQEY_BACSU Uncharacterized protein YqeY OS=Bacillus subtilis (strain 168) OX=224308 GN=yqeY PE=1 SV=1	-0.392981	0.526936
sp|O34335|MELE_BACSU	sp|O34335|MELE_BACSU Melibiose/raffinose/stachyose-binding protein MelE OS=Bacillus subtilis (strain 168) OX=224308 GN=melE PE=1 SV=1	0.440865	0.527482
sp|P54375|SODM_BACSU	sp|P54375|SODM_BACSU Superoxide dismutase [Mn] OS=Bacillus subtilis (strain 168) OX=224308 GN=sodA PE=1 SV=5	0.282581	0.527482
sp|P94537|SSPI_BACSU	sp|P94537|SSPI_BACSU Small, acid-soluble spore protein I OS=Bacillus subtilis (strain 168) OX=224308 GN=sspI PE=1 SV=1	0.290217	0.527482
sp|P40806|PKSJ_BACSU	sp|P40806|PKSJ_BACSU Polyketide synthase PksJ OS=Bacillus subtilis (strain 168) OX=224308 GN=pksJ PE=1 SV=3	0.597158	0.527662
sp|P17903|RSBV_BACSU	sp|P17903|RSBV_BACSU Anti-sigma-B factor antagonist OS=Bacillus subtilis (strain 168) OX=224308 GN=rsbV PE=1 SV=1	0.223725	0.529753
sp|P37814|ATPF_BACSU	sp|P37814|ATPF_BACSU ATP synthase subunit b OS=Bacillus subtilis (strain 168) OX=224308 GN=atpF PE=1 SV=1	-0.189147	0.532738
sp|O32174|GCSH_BACSU	sp|O32174|GCSH_BACSU Glycine cleavage system H protein OS=Bacillus subtilis (strain 168) OX=224308 GN=gcvH PE=1 SV=1	-0.330757	0.534647
sp|O32238|YVAP_BACSU	sp|O32238|YVAP_BACSU Uncharacterized HTH-type transcriptional regulator YvaP OS=Bacillus subtilis (strain 168) OX=224308 GN=yvaP PE=4 SV=2	-0.648764	0.534647
sp|P38494|RS1H_BACSU	sp|P38494|RS1H_BACSU 30S ribosomal protein S1 homolog OS=Bacillus subtilis (strain 168) OX=224308 GN=ypfD PE=1 SV=1	-0.128696	0.534647
sp|P42105|YXAF_BACSU	sp|P42105|YXAF_BACSU Uncharacterized HTH-type transcriptional regulator YxaF OS=Bacillus subtilis (strain 168) OX=224308 GN=yxaF PE=1 SV=2	0.421043	0.534812
sp|P42963|PXPA_BACSU	sp|P42963|PXPA_BACSU 5-oxoprolinase subunit A OS=Bacillus subtilis (strain 168) OX=224308 GN=pxpA PE=1 SV=4	-0.576203	0.534812
sp|P19465|GCH1_BACSU	sp|P19465|GCH1_BACSU GTP cyclohydrolase 1 OS=Bacillus subtilis (strain 168) OX=224308 GN=folE PE=1 SV=1	-0.166449	0.534847
sp|P42973|BGLA_BACSU	sp|P42973|BGLA_BACSU Aryl-phospho-beta-D-glucosidase BglA OS=Bacillus subtilis (strain 168) OX=224308 GN=bglA PE=1 SV=1	-0.264433	0.536001
sp|O07611|YHFM_BACSU	sp|O07611|YHFM_BACSU Uncharacterized protein YhfM OS=Bacillus subtilis (strain 168) OX=224308 GN=yhfM PE=3 SV=1	0.165633	0.536074
sp|Q01464|MIND_BACSU	sp|Q01464|MIND_BACSU Septum site-determining protein MinD OS=Bacillus subtilis (strain 168) OX=224308 GN=minD PE=1 SV=1	-0.17082	0.537688
sp|O34986|YVNB_BACSU	sp|O34986|YVNB_BACSU Uncharacterized protein YvnB OS=Bacillus subtilis (strain 168) OX=224308 GN=yvnB PE=3 SV=1	0.21393	0.537933
sp|O05494|YDHC_BACSU	sp|O05494|YDHC_BACSU Uncharacterized HTH-type transcriptional regulator YdhC OS=Bacillus subtilis (strain 168) OX=224308 GN=ydhC PE=4 SV=1	0.442675	0.538419
sp|O31853|YOJK_BACSU	sp|O31853|YOJK_BACSU Uncharacterized UDP-glucosyltransferase YojK OS=Bacillus subtilis (strain 168) OX=224308 GN=yojK PE=3 SV=2	0.162242	0.538611
sp|P50842|KDUD_BACSU	sp|P50842|KDUD_BACSU 2-dehydro-3-deoxy-D-gluconate 5-dehydrogenase OS=Bacillus subtilis (strain 168) OX=224308 GN=kduD PE=2 SV=1	0.170679	0.538611
sp|O31684|YKVS_BACSU	sp|O31684|YKVS_BACSU Uncharacterized protein YkvS OS=Bacillus subtilis (strain 168) OX=224308 GN=ykvS PE=4 SV=2	0.597712	0.54015
sp|O32037|TCDA_BACSU	sp|O32037|TCDA_BACSU tRNA threonylcarbamoyladenosine dehydratase OS=Bacillus subtilis (strain 168) OX=224308 GN=tcdA PE=3 SV=3	-0.239863	0.54015
sp|O32091|PNCA_BACSU	sp|O32091|PNCA_BACSU Uncharacterized isochorismatase family protein PncA OS=Bacillus subtilis (strain 168) OX=224308 GN=pncA PE=3 SV=1	0.224299	0.54015
sp|P42411|RSBT_BACSU	sp|P42411|RSBT_BACSU Serine/threonine-protein kinase RsbT OS=Bacillus subtilis (strain 168) OX=224308 GN=rsbT PE=1 SV=1	-0.579073	0.54015
sp|O35041|YFJT_BACSU	sp|O35041|YFJT_BACSU Uncharacterized protein YfjT OS=Bacillus subtilis (strain 168) OX=224308 GN=yfjT PE=4 SV=1	-0.946642	0.540165
sp|O32169|METN_BACSU	sp|O32169|METN_BACSU Methionine import ATP-binding protein MetN OS=Bacillus subtilis (strain 168) OX=224308 GN=metN PE=1 SV=1	0.541058	0.540279
sp|O05262|RHAB_BACSU	sp|O05262|RHAB_BACSU Rhamnulokinase OS=Bacillus subtilis (strain 168) OX=224308 GN=rhaB PE=3 SV=1	1.20298	0.540654
sp|O34948|YKWC_BACSU	sp|O34948|YKWC_BACSU Uncharacterized oxidoreductase YkwC OS=Bacillus subtilis (strain 168) OX=224308 GN=ykwC PE=3 SV=1	-0.441774	0.540654
sp|O05251|MALR_BACSU	sp|O05251|MALR_BACSU Transcriptional regulatory protein MalR OS=Bacillus subtilis (strain 168) OX=224308 GN=malR PE=3 SV=1	0.186694	0.541286
sp|P24139|OPPC_BACSU	sp|P24139|OPPC_BACSU Oligopeptide transport system permease protein OppC OS=Bacillus subtilis (strain 168) OX=224308 GN=oppC PE=2 SV=1	0.170635	0.541286
sp|P24469|C550_BACSU	sp|P24469|C550_BACSU Cytochrome c-550 OS=Bacillus subtilis (strain 168) OX=224308 GN=cccA PE=1 SV=1	-0.4317	0.541286
sp|P54465|YQEZ_BACSU	sp|P54465|YQEZ_BACSU Uncharacterized protein YqeZ OS=Bacillus subtilis (strain 168) OX=224308 GN=yqeZ PE=4 SV=1	1.41975	0.541286
sp|P80239|AHPC_BACSU	sp|P80239|AHPC_BACSU Alkyl hydroperoxide reductase C OS=Bacillus subtilis (strain 168) OX=224308 GN=ahpC PE=1 SV=2	0.154166	0.541286
sp|O34339|YOQI_BACSU	sp|O34339|YOQI_BACSU SPbeta prophage-derived uncharacterized protein YoqI OS=Bacillus subtilis (strain 168) OX=224308 GN=yoqI PE=4 SV=1	0.124111	0.542777
sp|P39131|MNAA_BACSU	sp|P39131|MNAA_BACSU UDP-N-acetylglucosamine 2-epimerase OS=Bacillus subtilis (strain 168) OX=224308 GN=mnaA PE=1 SV=1	0.393292	0.542777
sp|P42982|BSHA_BACSU	sp|P42982|BSHA_BACSU N-acetyl-alpha-D-glucosaminyl L-malate synthase OS=Bacillus subtilis (strain 168) OX=224308 GN=bshA PE=1 SV=2	-0.509894	0.542777
sp|O05272|ASNO_BACSU	sp|O05272|ASNO_BACSU Asparagine synthetase [glutamine-hydrolyzing] 3 OS=Bacillus subtilis (strain 168) OX=224308 GN=asnO PE=1 SV=3	-0.201509	0.544207
sp|P35161|RESB_BACSU	sp|P35161|RESB_BACSU Cytochrome c biogenesis protein ResB OS=Bacillus subtilis (strain 168) OX=224308 GN=resB PE=4 SV=1	-0.632983	0.544513
sp|P19466|MTRB_BACSU	sp|P19466|MTRB_BACSU Transcription attenuation protein MtrB OS=Bacillus subtilis (strain 168) OX=224308 GN=mtrB PE=1 SV=1	0.151952	0.544935
sp|O34331|YLBH_BACSU	sp|O34331|YLBH_BACSU Putative rRNA methyltransferase YlbH OS=Bacillus subtilis (strain 168) OX=224308 GN=ylbH PE=3 SV=2	-0.571976	0.545286
sp|P94366|CYDC_BACSU	sp|P94366|CYDC_BACSU ATP-binding/permease protein CydC OS=Bacillus subtilis (strain 168) OX=224308 GN=cydC PE=3 SV=1	-0.433936	0.548006
sp|O31775|YMDB_BACSU	sp|O31775|YMDB_BACSU 2,3-cyclic-nucleotide 2-phosphodiesterase OS=Bacillus subtilis (strain 168) OX=224308 GN=ymdB PE=1 SV=2	0.302235	0.548778
sp|O32224|AZOR2_BACSU	sp|O32224|AZOR2_BACSU FMN-dependent NADH-azoreductase 2 OS=Bacillus subtilis (strain 168) OX=224308 GN=azoR2 PE=1 SV=1	-0.161337	0.548778
sp|P54501|YQGX_BACSU	sp|P54501|YQGX_BACSU Probable metallo-hydrolase YqgX OS=Bacillus subtilis (strain 168) OX=224308 GN=yqgX PE=3 SV=1	0.107875	0.548778
sp|Q99171|TEPA_BACSU	sp|Q99171|TEPA_BACSU Translocation-enhancing protein TepA OS=Bacillus subtilis (strain 168) OX=224308 GN=tepA PE=2 SV=4	-0.187593	0.548778
sp|P94490|XYLR_BACSU	sp|P94490|XYLR_BACSU Xylose repressor OS=Bacillus subtilis (strain 168) OX=224308 GN=xylR PE=3 SV=3	0.648287	0.549195
sp|O34906|YOAM_BACSU	sp|O34906|YOAM_BACSU Abasic site processing protein YoaM OS=Bacillus subtilis (strain 168) OX=224308 GN=yoaM PE=3 SV=1	-0.476584	0.54954
sp|O34932|COAE_BACSU	sp|O34932|COAE_BACSU Dephospho-CoA kinase OS=Bacillus subtilis (strain 168) OX=224308 GN=coaE PE=3 SV=1	0.203225	0.54954
sp|O34966|ZNUA_BACSU	sp|O34966|ZNUA_BACSU High-affinity zinc uptake system binding-protein ZnuA OS=Bacillus subtilis (strain 168) OX=224308 GN=znuA PE=1 SV=1	-0.486228	0.54954
sp|P14802|YOXD_BACSU	sp|P14802|YOXD_BACSU Uncharacterized oxidoreductase YoxD OS=Bacillus subtilis (strain 168) OX=224308 GN=yoxD PE=3 SV=2	0.186618	0.54954
sp|P71036|YWNA_BACSU	sp|P71036|YWNA_BACSU Putative HTH-type transcriptional regulator YwnA OS=Bacillus subtilis (strain 168) OX=224308 GN=ywnA PE=1 SV=1	0.241564	0.54954
sp|Q7WY65|SSPM_BACSU	sp|Q7WY65|SSPM_BACSU Small, acid-soluble spore protein M OS=Bacillus subtilis (strain 168) OX=224308 GN=sspM PE=1 SV=1	-0.199554	0.54954
sp|P39751|MBL_BACSU	sp|P39751|MBL_BACSU Cell shape-determining protein Mbl OS=Bacillus subtilis (strain 168) OX=224308 GN=mbl PE=1 SV=1	0.189035	0.549908
sp|O32236|RGHR_BACSU	sp|O32236|RGHR_BACSU HTH-type transcriptional repressor RghR OS=Bacillus subtilis (strain 168) OX=224308 GN=rghR PE=1 SV=1	-0.776507	0.55024
sp|O06967|BMRA_BACSU	sp|O06967|BMRA_BACSU Multidrug resistance ABC transporter ATP-binding/permease protein BmrA OS=Bacillus subtilis (strain 168) OX=224308 GN=bmrA PE=1 SV=1	1.27232	0.550667
sp|P54479|ZUR_BACSU	sp|P54479|ZUR_BACSU Zinc-specific metallo-regulatory protein OS=Bacillus subtilis (strain 168) OX=224308 GN=zur PE=1 SV=2	-0.408203	0.550767
sp|Q5BU39|MSTX_BACSU	sp|Q5BU39|MSTX_BACSU Protein mistic OS=Bacillus subtilis (strain 168) OX=224308 GN=mstX PE=1 SV=1	3.0367	0.550767
sp|P14951|UVRC_BACSU	sp|P14951|UVRC_BACSU UvrABC system protein C OS=Bacillus subtilis (strain 168) OX=224308 GN=uvrC PE=3 SV=2	-0.483019	0.550894
sp|O31473|YCGI_BACSU	sp|O31473|YCGI_BACSU Uncharacterized protein YcgI OS=Bacillus subtilis (strain 168) OX=224308 GN=ycgI PE=4 SV=4	0.196936	0.551691
sp|O32078|YUAE_BACSU	sp|O32078|YUAE_BACSU Uncharacterized protein YuaE OS=Bacillus subtilis (strain 168) OX=224308 GN=yuaE PE=4 SV=1	-0.241807	0.551691
sp|P26902|DPPA_BACSU	sp|P26902|DPPA_BACSU D-aminopeptidase OS=Bacillus subtilis (strain 168) OX=224308 GN=dppA PE=1 SV=3	-0.205085	0.552212
sp|P40804|PKSF_BACSU	sp|P40804|PKSF_BACSU Polyketide biosynthesis malonyl-ACP decarboxylase PksF OS=Bacillus subtilis (strain 168) OX=224308 GN=pksF PE=1 SV=3	-0.80112	0.552215
sp|O07002|ASPP_BACSU	sp|O07002|ASPP_BACSU Aspartate-proton symporter OS=Bacillus subtilis (strain 168) OX=224308 GN=yveA PE=1 SV=1	0.452908	0.553293
sp|O31767|YMFI_BACSU	sp|O31767|YMFI_BACSU Uncharacterized oxidoreductase YmfI OS=Bacillus subtilis (strain 168) OX=224308 GN=ymfI PE=3 SV=2	-0.352362	0.553293
sp|Q03223|RL31_BACSU	sp|Q03223|RL31_BACSU 50S ribosomal protein L31 OS=Bacillus subtilis (strain 168) OX=224308 GN=rpmE PE=1 SV=1	-0.998028	0.553293
sp|P12048|PUR9_BACSU	sp|P12048|PUR9_BACSU Bifunctional purine biosynthesis protein PurH OS=Bacillus subtilis (strain 168) OX=224308 GN=purH PE=3 SV=2	-0.419188	0.553529
sp|O31614|PRPE_BACSU	sp|O31614|PRPE_BACSU Bis(5-nucleosyl)-tetraphosphatase PrpE [asymmetrical] OS=Bacillus subtilis (strain 168) OX=224308 GN=prpE PE=1 SV=1	0.189343	0.555858
sp|P37494|YYBJ_BACSU	sp|P37494|YYBJ_BACSU Uncharacterized ABC transporter ATP-binding protein YybJ OS=Bacillus subtilis (strain 168) OX=224308 GN=yybJ PE=3 SV=1	-0.67328	0.556316
sp|O07624|YWIB_BACSU	sp|O07624|YWIB_BACSU Uncharacterized beta-barrel protein YwiB OS=Bacillus subtilis (strain 168) OX=224308 GN=ywiB PE=1 SV=1	0.356572	0.558957
sp|O35046|YOCD_BACSU	sp|O35046|YOCD_BACSU Putative carboxypeptidase YocD OS=Bacillus subtilis (strain 168) OX=224308 GN=yocD PE=3 SV=1	-0.44179	0.558957
sp|O54408|RELA_BACSU	sp|O54408|RELA_BACSU GTP pyrophosphokinase OS=Bacillus subtilis (strain 168) OX=224308 GN=relA PE=1 SV=3	-0.263198	0.558957
sp|P42296|YXID_BACSU	sp|P42296|YXID_BACSU Ribonuclease YxiD OS=Bacillus subtilis (strain 168) OX=224308 GN=yxiD PE=1 SV=2	-0.375192	0.559128
sp|P46337|IOLR_BACSU	sp|P46337|IOLR_BACSU HTH-type transcriptional regulator IolR OS=Bacillus subtilis (strain 168) OX=224308 GN=iolR PE=4 SV=1	-0.21651	0.559128
sp|P33911|CSRA_BACSU	sp|P33911|CSRA_BACSU Translational regulator CsrA OS=Bacillus subtilis (strain 168) OX=224308 GN=csrA PE=1 SV=1	-0.591241	0.559323
sp|P31112|HEPS1_BACSU	sp|P31112|HEPS1_BACSU Heptaprenyl diphosphate synthase component 1 OS=Bacillus subtilis (strain 168) OX=224308 GN=hepS PE=1 SV=1	-0.304956	0.560238
sp|P46916|YTXO_BACSU	sp|P46916|YTXO_BACSU Uncharacterized protein YtxO OS=Bacillus subtilis (strain 168) OX=224308 GN=ytxO PE=4 SV=2	0.206435	0.566475
sp|O34876|FTSX_BACSU	sp|O34876|FTSX_BACSU Cell division protein FtsX OS=Bacillus subtilis (strain 168) OX=224308 GN=ftsX PE=1 SV=1	-0.479431	0.566668
sp|O34533|YTCD_BACSU	sp|O34533|YTCD_BACSU Uncharacterized HTH-type transcriptional regulator YtcD OS=Bacillus subtilis (strain 168) OX=224308 GN=ytcD PE=1 SV=1	-0.62316	0.567546
sp|O31500|YERO_BACSU	sp|O31500|YERO_BACSU Uncharacterized HTH-type transcriptional regulator YerO OS=Bacillus subtilis (strain 168) OX=224308 GN=yerO PE=4 SV=1	-0.466147	0.569526
sp|O32175|YUSI_BACSU	sp|O32175|YUSI_BACSU Uncharacterized protein YusI OS=Bacillus subtilis (strain 168) OX=224308 GN=yusI PE=3 SV=1	-0.333375	0.569526
sp|P45941|YQCF_BACSU	sp|P45941|YQCF_BACSU Antitoxin YqcF OS=Bacillus subtilis (strain 168) OX=224308 GN=yqcF PE=1 SV=1	-0.453429	0.569526
sp|P54947|YXEH_BACSU	sp|P54947|YXEH_BACSU Putative phosphatase YxeH OS=Bacillus subtilis (strain 168) OX=224308 GN=yxeH PE=3 SV=1	-0.34236	0.569526
sp|O34553|YTSP_BACSU	sp|O34553|YTSP_BACSU Protein YtsP OS=Bacillus subtilis (strain 168) OX=224308 GN=ytsP PE=3 SV=2	-0.164579	0.570147
sp|O34486|YFKQ_BACSU	sp|O34486|YFKQ_BACSU Uncharacterized membrane protein YfkQ OS=Bacillus subtilis (strain 168) OX=224308 GN=yfkQ PE=3 SV=1	0.415834	0.571002
sp|P42091|CGEC_BACSU	sp|P42091|CGEC_BACSU Protein CgeC OS=Bacillus subtilis (strain 168) OX=224308 GN=cgeC PE=4 SV=1	0.409437	0.575548
sp|O34705|PLBAC_BACSU	sp|O34705|PLBAC_BACSU Phospholipase YtpA OS=Bacillus subtilis (strain 168) OX=224308 GN=ytpA PE=1 SV=1	-0.218374	0.577947
sp|O08469|CPXY_BACSU	sp|O08469|CPXY_BACSU Cytochrome P450 OS=Bacillus subtilis (strain 168) OX=224308 GN=cypA PE=3 SV=1	-0.428248	0.579605
sp|O32245|YVBH_BACSU	sp|O32245|YVBH_BACSU Uncharacterized protein YvbH OS=Bacillus subtilis (strain 168) OX=224308 GN=yvbH PE=4 SV=1	-0.220899	0.579605
sp|O34503|YTZD_BACSU	sp|O34503|YTZD_BACSU Uncharacterized protein YtzD OS=Bacillus subtilis (strain 168) OX=224308 GN=ytzD PE=4 SV=2	0.274099	0.579605
sp|P54524|YQIG_BACSU	sp|P54524|YQIG_BACSU Probable NADH-dependent flavin oxidoreductase YqiG OS=Bacillus subtilis (strain 168) OX=224308 GN=yqiG PE=3 SV=1	-0.123582	0.579605
sp|Q45495|DEF2_BACSU	sp|Q45495|DEF2_BACSU Peptide deformylase 2 OS=Bacillus subtilis (strain 168) OX=224308 GN=defB PE=1 SV=1	-0.245122	0.57971
sp|O34442|MGTE_BACSU	sp|O34442|MGTE_BACSU Magnesium transporter MgtE OS=Bacillus subtilis (strain 168) OX=224308 GN=mgtE PE=3 SV=1	-0.190993	0.579897
sp|P42920|RL3_BACSU	sp|P42920|RL3_BACSU 50S ribosomal protein L3 OS=Bacillus subtilis (strain 168) OX=224308 GN=rplC PE=1 SV=2	0.147616	0.580179
sp|O32102|BESA_BACSU	sp|O32102|BESA_BACSU Ferri-bacillibactin esterase BesA OS=Bacillus subtilis (strain 168) OX=224308 GN=besA PE=1 SV=2	-0.706705	0.582059
sp|O31501|SWRC_BACSU	sp|O31501|SWRC_BACSU Swarming motility protein SwrC OS=Bacillus subtilis (strain 168) OX=224308 GN=swrC PE=1 SV=2	-0.355223	0.582202
sp|Q04809|DPAA_BACSU	sp|Q04809|DPAA_BACSU Dipicolinate synthase subunit A OS=Bacillus subtilis (strain 168) OX=224308 GN=dpaA PE=1 SV=1	1.13875	0.583346
sp|O05394|MCCB_BACSU	sp|O05394|MCCB_BACSU Cystathionine gamma-lyase OS=Bacillus subtilis (strain 168) OX=224308 GN=mccB PE=1 SV=1	-1.01202	0.583985
sp|P19079|CDD_BACSU	sp|P19079|CDD_BACSU Cytidine deaminase OS=Bacillus subtilis (strain 168) OX=224308 GN=cdd PE=1 SV=1	-0.32578	0.583985
sp|O32171|YUSE_BACSU	sp|O32171|YUSE_BACSU Thioredoxin-like protein YusE OS=Bacillus subtilis (strain 168) OX=224308 GN=yusE PE=4 SV=1	0.508483	0.58685
sp|P37580|FHUD_BACSU	sp|P37580|FHUD_BACSU Iron(3+)-hydroxamate-binding protein FhuD OS=Bacillus subtilis (strain 168) OX=224308 GN=fhuD PE=1 SV=1	0.200653	0.590398
sp|O07517|YHAI_BACSU	sp|O07517|YHAI_BACSU Uncharacterized protein YhaI OS=Bacillus subtilis (strain 168) OX=224308 GN=yhaI PE=1 SV=1	0.265956	0.590836
sp|P37815|ATPL_BACSU	sp|P37815|ATPL_BACSU ATP synthase subunit c OS=Bacillus subtilis (strain 168) OX=224308 GN=atpE PE=1 SV=1	0.103541	0.590836
sp|Q07428|NRGB_BACSU	sp|Q07428|NRGB_BACSU Nitrogen regulatory PII-like protein OS=Bacillus subtilis (strain 168) OX=224308 GN=nrgB PE=1 SV=1	0.455168	0.590836
sp|P42919|RL2_BACSU	sp|P42919|RL2_BACSU 50S ribosomal protein L2 OS=Bacillus subtilis (strain 168) OX=224308 GN=rplB PE=1 SV=3	0.150886	0.592134
sp|P70973|TRUA_BACSU	sp|P70973|TRUA_BACSU tRNA pseudouridine synthase A OS=Bacillus subtilis (strain 168) OX=224308 GN=truA PE=3 SV=2	0.506505	0.593443
sp|O31545|YFJO_BACSU	sp|O31545|YFJO_BACSU Uncharacterized RNA methyltransferase YfjO OS=Bacillus subtilis (strain 168) OX=224308 GN=yfjO PE=3 SV=1	-0.210513	0.593888
sp|Q08310|COTW_BACSU	sp|Q08310|COTW_BACSU Spore coat protein W OS=Bacillus subtilis (strain 168) OX=224308 GN=cotW PE=1 SV=1	0.172048	0.595222
sp|P54428|YRKA_BACSU	sp|P54428|YRKA_BACSU UPF0053 protein YrkA OS=Bacillus subtilis (strain 168) OX=224308 GN=yrkA PE=3 SV=2	-0.517802	0.595886
sp|P80238|GS26_BACSU	sp|P80238|GS26_BACSU General stress protein 26 OS=Bacillus subtilis (strain 168) OX=224308 GN=ydaG PE=1 SV=2	0.137795	0.596426
sp|O31581|YFHM_BACSU	sp|O31581|YFHM_BACSU AB hydrolase superfamily protein YfhM OS=Bacillus subtilis (strain 168) OX=224308 GN=yfhM PE=3 SV=1	-0.199904	0.5977
sp|O31620|THID_BACSU	sp|O31620|THID_BACSU Hydroxymethylpyrimidine/phosphomethylpyrimidine kinase OS=Bacillus subtilis (strain 168) OX=224308 GN=thiD PE=1 SV=1	-0.325062	0.597909
sp|Q08313|COTX_BACSU	sp|Q08313|COTX_BACSU Spore coat protein X OS=Bacillus subtilis (strain 168) OX=224308 GN=cotX PE=1 SV=1	0.401211	0.599442
sp|P71021|DIV4A_BACSU	sp|P71021|DIV4A_BACSU Septum site-determining protein DivIVA OS=Bacillus subtilis (strain 168) OX=224308 GN=divIVA PE=1 SV=1	-0.187053	0.601245
sp|P94378|3MGH_BACSU	sp|P94378|3MGH_BACSU Putative 3-methyladenine DNA glycosylase OS=Bacillus subtilis (strain 168) OX=224308 GN=yxlJ PE=3 SV=1	-0.264409	0.601245
sp|P07784|SSPE_BACSU	sp|P07784|SSPE_BACSU Small, acid-soluble spore protein gamma-type OS=Bacillus subtilis (strain 168) OX=224308 GN=sspE PE=2 SV=1	0.588542	0.601301
sp|O32215|HELD_BACSU	sp|O32215|HELD_BACSU DNA helicase IV OS=Bacillus subtilis (strain 168) OX=224308 GN=helD PE=1 SV=1	-0.227643	0.601579
sp|P37476|FTSH_BACSU	sp|P37476|FTSH_BACSU ATP-dependent zinc metalloprotease FtsH OS=Bacillus subtilis (strain 168) OX=224308 GN=ftsH PE=1 SV=1	-0.113061	0.601579
sp|O05213|AMIE_BACSU	sp|O05213|AMIE_BACSU N-acetylmuramyl-L-alanine amidase OS=Bacillus subtilis (strain 168) OX=224308 GN=amiE PE=1 SV=3	0.753585	0.60331
sp|O34530|RSGA_BACSU	sp|O34530|RSGA_BACSU Small ribosomal subunit biogenesis GTPase RsgA OS=Bacillus subtilis (strain 168) OX=224308 GN=rsgA PE=1 SV=1	0.160327	0.60476
sp|P37574|YACP_BACSU	sp|P37574|YACP_BACSU Uncharacterized protein YacP OS=Bacillus subtilis (strain 168) OX=224308 GN=yacP PE=1 SV=1	-1.04759	0.60476
sp|P42924|RL23_BACSU	sp|P42924|RL23_BACSU 50S ribosomal protein L23 OS=Bacillus subtilis (strain 168) OX=224308 GN=rplW PE=1 SV=2	-0.234873	0.60476
sp|P26212|SACT_BACSU	sp|P26212|SACT_BACSU SacPA operon antiterminator OS=Bacillus subtilis (strain 168) OX=224308 GN=sacT PE=3 SV=1	-0.205113	0.605485
sp|P54721|CADE_BACSU	sp|P54721|CADE_BACSU Catechol-2,3-dioxygenase OS=Bacillus subtilis (strain 168) OX=224308 GN=catE PE=1 SV=2	-0.196369	0.607044
sp|P53560|YTBQ_BACSU	sp|P53560|YTBQ_BACSU Uncharacterized protein YtbQ OS=Bacillus subtilis (strain 168) OX=224308 GN=ytbQ PE=3 SV=1	-0.505159	0.608417
sp|O07949|YRAF_BACSU	sp|O07949|YRAF_BACSU Spore coat protein F-like protein YraF OS=Bacillus subtilis (strain 168) OX=224308 GN=yraF PE=3 SV=1	-0.12314	0.612068
sp|O34806|YTFJ_BACSU	sp|O34806|YTFJ_BACSU Uncharacterized spore protein YtfJ OS=Bacillus subtilis (strain 168) OX=224308 GN=ytfJ PE=1 SV=1	-0.120567	0.612068
sp|P96614|CSHA_BACSU	sp|P96614|CSHA_BACSU DEAD-box ATP-dependent RNA helicase CshA OS=Bacillus subtilis (strain 168) OX=224308 GN=cshA PE=1 SV=2	0.125417	0.612068
sp|O34557|RPE_BACSU	sp|O34557|RPE_BACSU Ribulose-phosphate 3-epimerase OS=Bacillus subtilis (strain 168) OX=224308 GN=rpe PE=3 SV=1	-0.300003	0.616518
sp|O07581|YHDL_BACSU	sp|O07581|YHDL_BACSU Probable anti-sigma-M factor YhdL OS=Bacillus subtilis (strain 168) OX=224308 GN=yhdL PE=1 SV=1	-0.185058	0.616702
sp|O32124|YUTG_BACSU	sp|O32124|YUTG_BACSU Uncharacterized protein YutG OS=Bacillus subtilis (strain 168) OX=224308 GN=yutG PE=4 SV=1	0.199503	0.616702
sp|Q06752|SYC_BACSU	sp|Q06752|SYC_BACSU Cysteine--tRNA ligase OS=Bacillus subtilis (strain 168) OX=224308 GN=cysS PE=1 SV=1	-0.0993292	0.616702
sp|O32242|SDPR_BACSU	sp|O32242|SDPR_BACSU Transcriptional repressor SdpR OS=Bacillus subtilis (strain 168) OX=224308 GN=sdpR PE=2 SV=1	-0.142419	0.618295
sp|P50733|YPBG_BACSU	sp|P50733|YPBG_BACSU Uncharacterized protein YpbG OS=Bacillus subtilis (strain 168) OX=224308 GN=ypbG PE=2 SV=1	-0.576641	0.618295
sp|O31995|YOKL_BACSU	sp|O31995|YOKL_BACSU SPbeta prophage-derived uncharacterized N-acetyltransferase YokL OS=Bacillus subtilis (strain 168) OX=224308 GN=yokL PE=3 SV=1	0.477873	0.618307
sp|O31997|YOKJ_BACSU	sp|O31997|YOKJ_BACSU Antitoxin YokJ OS=Bacillus subtilis (strain 168) OX=224308 GN=yokJ PE=1 SV=1	1.07725	0.618307
sp|P31114|HEPS2_BACSU	sp|P31114|HEPS2_BACSU Heptaprenyl diphosphate synthase component 2 OS=Bacillus subtilis (strain 168) OX=224308 GN=hepT PE=1 SV=1	0.378385	0.618307
sp|P39157|YWLG_BACSU	sp|P39157|YWLG_BACSU UPF0340 protein YwlG OS=Bacillus subtilis (strain 168) OX=224308 GN=ywlG PE=2 SV=1	0.287674	0.618307
sp|P42962|YCSE_BACSU	sp|P42962|YCSE_BACSU 5-amino-6-(5-phospho-D-ribitylamino)uracil phosphatase YcsE OS=Bacillus subtilis (strain 168) OX=224308 GN=ycsE PE=1 SV=2	-0.118511	0.619228
sp|P37437|RL9_BACSU	sp|P37437|RL9_BACSU 50S ribosomal protein L9 OS=Bacillus subtilis (strain 168) OX=224308 GN=rplI PE=3 SV=1	0.102346	0.620917
sp|P54454|YQEI_BACSU	sp|P54454|YQEI_BACSU Probable RNA-binding protein YqeI OS=Bacillus subtilis (strain 168) OX=224308 GN=yqeI PE=4 SV=1	0.112677	0.623134
sp|O31717|YKPB_BACSU	sp|O31717|YKPB_BACSU Uncharacterized oxidoreductase YkpB OS=Bacillus subtilis (strain 168) OX=224308 GN=ykpB PE=3 SV=1	0.356527	0.6263
sp|P71066|YVFG_BACSU	sp|P71066|YVFG_BACSU Uncharacterized protein YvfG OS=Bacillus subtilis (strain 168) OX=224308 GN=yvfG PE=1 SV=1	-0.192301	0.6263
sp|P96575|YDAB_BACSU	sp|P96575|YDAB_BACSU Putative acyl--CoA ligase YdaB OS=Bacillus subtilis (strain 168) OX=224308 GN=ydaB PE=3 SV=2	-0.116957	0.6263
sp|O32107|YUID_BACSU	sp|O32107|YUID_BACSU Uncharacterized membrane protein YuiD OS=Bacillus subtilis (strain 168) OX=224308 GN=yuiD PE=4 SV=1	0.144725	0.627317
sp|O34717|FADH_BACSU	sp|O34717|FADH_BACSU Probable 2,4-dienoyl-CoA reductase OS=Bacillus subtilis (strain 168) OX=224308 GN=fadH PE=2 SV=1	0.149252	0.629211
sp|O06719|GERPC_BACSU	sp|O06719|GERPC_BACSU Probable spore germination protein GerPC OS=Bacillus subtilis (strain 168) OX=224308 GN=gerPC PE=1 SV=1	0.21725	0.632005
sp|O32126|YUTE_BACSU	sp|O32126|YUTE_BACSU UPF0331 protein YutE OS=Bacillus subtilis (strain 168) OX=224308 GN=yutE PE=1 SV=1	0.408108	0.633225
sp|O31484|YCZJ_BACSU	sp|O31484|YCZJ_BACSU Uncharacterized protein YczJ OS=Bacillus subtilis (strain 168) OX=224308 GN=yczJ PE=4 SV=1	0.825042	0.633501
sp|P39793|PBPA_BACSU	sp|P39793|PBPA_BACSU Penicillin-binding protein 1A/1B OS=Bacillus subtilis (strain 168) OX=224308 GN=ponA PE=1 SV=1	-0.160089	0.634042
sp|O07573|NSRR_BACSU	sp|O07573|NSRR_BACSU HTH-type transcriptional regulator NsrR OS=Bacillus subtilis (strain 168) OX=224308 GN=nsrR PE=4 SV=1	-0.304731	0.634118
sp|P05649|DPO3B_BACSU	sp|P05649|DPO3B_BACSU Beta sliding clamp OS=Bacillus subtilis (strain 168) OX=224308 GN=dnaN PE=1 SV=1	-0.114089	0.634881
sp|O06476|YFMR_BACSU	sp|O06476|YFMR_BACSU Uncharacterized ABC transporter ATP-binding protein YfmR OS=Bacillus subtilis (strain 168) OX=224308 GN=yfmR PE=3 SV=1	-0.419542	0.634918
sp|O31533|YETF_BACSU	sp|O31533|YETF_BACSU UPF0702 transmembrane protein YetF OS=Bacillus subtilis (strain 168) OX=224308 GN=yetF PE=1 SV=1	-0.272914	0.636331
sp|O07020|LUTA_BACSU	sp|O07020|LUTA_BACSU Lactate utilization protein A OS=Bacillus subtilis (strain 168) OX=224308 GN=lutA PE=1 SV=1	-0.273213	0.641381
sp|O31572|YFHD_BACSU	sp|O31572|YFHD_BACSU Uncharacterized protein YfhD OS=Bacillus subtilis (strain 168) OX=224308 GN=yfhD PE=4 SV=1	-0.151839	0.641381
sp|O32172|YUSF_BACSU	sp|O32172|YUSF_BACSU Uncharacterized protein YusF OS=Bacillus subtilis (strain 168) OX=224308 GN=yusF PE=4 SV=1	-0.236526	0.641381
sp|O34634|YQGF_BACSU	sp|O34634|YQGF_BACSU Putative pre-16S rRNA nuclease OS=Bacillus subtilis (strain 168) OX=224308 GN=yrrK PE=1 SV=1	0.206417	0.641381
sp|O34746|FABH1_BACSU	sp|O34746|FABH1_BACSU 3-oxoacyl-[acyl-carrier-protein] synthase 3 protein 1 OS=Bacillus subtilis (strain 168) OX=224308 GN=fabHA PE=2 SV=1	-0.14147	0.641381
sp|O34872|YTIB_BACSU	sp|O34872|YTIB_BACSU Putative carbonic anhydrase YtiB OS=Bacillus subtilis (strain 168) OX=224308 GN=ytiB PE=3 SV=1	-0.140964	0.641381
sp|P21477|RS20_BACSU	sp|P21477|RS20_BACSU 30S ribosomal protein S20 OS=Bacillus subtilis (strain 168) OX=224308 GN=rpsT PE=1 SV=4	-1.22315	0.641381
sp|P39790|MPR_BACSU	sp|P39790|MPR_BACSU Extracellular metalloprotease OS=Bacillus subtilis (strain 168) OX=224308 GN=mpr PE=1 SV=1	-0.436785	0.641381
sp|P54510|YQHL_BACSU	sp|P54510|YQHL_BACSU Uncharacterized protein YqhL OS=Bacillus subtilis (strain 168) OX=224308 GN=yqhL PE=4 SV=2	-0.105348	0.641381
sp|Q59192|PARE_BACSU	sp|Q59192|PARE_BACSU DNA topoisomerase 4 subunit B OS=Bacillus subtilis (strain 168) OX=224308 GN=parE PE=3 SV=2	-0.1589	0.641381
sp|P54473|ISPH_BACSU	sp|P54473|ISPH_BACSU 4-hydroxy-3-methylbut-2-enyl diphosphate reductase OS=Bacillus subtilis (strain 168) OX=224308 GN=ispH PE=3 SV=2	-0.537276	0.642257
sp|O34529|PFKA_BACSU	sp|O34529|PFKA_BACSU ATP-dependent 6-phosphofructokinase OS=Bacillus subtilis (strain 168) OX=224308 GN=pfkA PE=1 SV=1	0.207485	0.644113
sp|O34928|PDAA_BACSU	sp|O34928|PDAA_BACSU Peptidoglycan-N-acetylmuramic acid deacetylase PdaA OS=Bacillus subtilis (strain 168) OX=224308 GN=pdaA PE=1 SV=1	0.156793	0.644113
sp|P10725|ALR1_BACSU	sp|P10725|ALR1_BACSU Alanine racemase 1 OS=Bacillus subtilis (strain 168) OX=224308 GN=alr1 PE=3 SV=2	0.181942	0.644113
sp|P29727|GUAA_BACSU	sp|P29727|GUAA_BACSU GMP synthase [glutamine-hydrolyzing] OS=Bacillus subtilis (strain 168) OX=224308 GN=guaA PE=3 SV=3	-0.108918	0.644215
sp|P96699|YDGA_BACSU	sp|P96699|YDGA_BACSU Uncharacterized protein YdgA OS=Bacillus subtilis (strain 168) OX=224308 GN=ydgA PE=4 SV=1	0.133127	0.644215
sp|P19947|RL30_BACSU	sp|P19947|RL30_BACSU 50S ribosomal protein L30 OS=Bacillus subtilis (strain 168) OX=224308 GN=rpmD PE=1 SV=2	0.180346	0.64725
sp|P21879|IMDH_BACSU	sp|P21879|IMDH_BACSU Inosine-5-monophosphate dehydrogenase OS=Bacillus subtilis (strain 168) OX=224308 GN=guaB PE=1 SV=2	-0.117208	0.647957
sp|C0SPB4|YHAQ_BACSU	sp|C0SPB4|YHAQ_BACSU Uncharacterized ABC transporter ATP-binding protein YhaQ OS=Bacillus subtilis (strain 168) OX=224308 GN=yhaQ PE=3 SV=1	-0.347147	0.650574
sp|Q03222|RHO_BACSU	sp|Q03222|RHO_BACSU Transcription termination factor Rho OS=Bacillus subtilis (strain 168) OX=224308 GN=rho PE=3 SV=3	-0.113903	0.650574
sp|O32055|RUVB_BACSU	sp|O32055|RUVB_BACSU Holliday junction ATP-dependent DNA helicase RuvB OS=Bacillus subtilis (strain 168) OX=224308 GN=ruvB PE=1 SV=2	-1.89157	0.653251
sp|O34365|YTMB_BACSU	sp|O34365|YTMB_BACSU Uncharacterized protein YtmB OS=Bacillus subtilis (strain 168) OX=224308 GN=ytmB PE=1 SV=1	1.38703	0.653979
sp|P37556|YABN_BACSU	sp|P37556|YABN_BACSU Uncharacterized protein YabN OS=Bacillus subtilis (strain 168) OX=224308 GN=yabN PE=4 SV=1	-0.133683	0.654565
sp|P42421|YXDJ_BACSU	sp|P42421|YXDJ_BACSU Transcriptional regulatory protein YxdJ OS=Bacillus subtilis (strain 168) OX=224308 GN=yxdJ PE=3 SV=1	0.440526	0.656438
sp|O31832|YOZF_BACSU	sp|O31832|YOZF_BACSU Uncharacterized protein YozF OS=Bacillus subtilis (strain 168) OX=224308 GN=yozF PE=3 SV=2	-0.365628	0.658251
sp|O34385|MNTA_BACSU	sp|O34385|MNTA_BACSU Manganese-binding lipoprotein MntA OS=Bacillus subtilis (strain 168) OX=224308 GN=mntA PE=2 SV=1	0.447659	0.658251
sp|P22322|GPR_BACSU	sp|P22322|GPR_BACSU Germination protease OS=Bacillus subtilis (strain 168) OX=224308 GN=gpr PE=1 SV=1	-0.116622	0.658251
sp|P50866|CLPX_BACSU	sp|P50866|CLPX_BACSU ATP-dependent Clp protease ATP-binding subunit ClpX OS=Bacillus subtilis (strain 168) OX=224308 GN=clpX PE=2 SV=3	0.121586	0.658251
sp|Q03522|MURD_BACSU	sp|Q03522|MURD_BACSU UDP-N-acetylmuramoylalanine--D-glutamate ligase OS=Bacillus subtilis (strain 168) OX=224308 GN=murD PE=3 SV=1	0.150469	0.658251
sp|O05516|TSAB_BACSU	sp|O05516|TSAB_BACSU tRNA threonylcarbamoyladenosine biosynthesis protein TsaB OS=Bacillus subtilis (strain 168) OX=224308 GN=tsaB PE=1 SV=1	-0.327987	0.659725
sp|P12464|RPOE_BACSU	sp|P12464|RPOE_BACSU DNA-directed RNA polymerase subunit delta OS=Bacillus subtilis (strain 168) OX=224308 GN=rpoE PE=1 SV=1	0.310882	0.659725
sp|P39594|THIE_BACSU	sp|P39594|THIE_BACSU Thiamine-phosphate synthase OS=Bacillus subtilis (strain 168) OX=224308 GN=thiE PE=1 SV=1	0.115781	0.659725
sp|P37477|SYK_BACSU	sp|P37477|SYK_BACSU Lysine--tRNA ligase OS=Bacillus subtilis (strain 168) OX=224308 GN=lysS PE=3 SV=1	-0.106997	0.663373
sp|P37535|YAAN_BACSU	sp|P37535|YAAN_BACSU Uncharacterized protein YaaN OS=Bacillus subtilis (strain 168) OX=224308 GN=yaaN PE=3 SV=1	-0.192316	0.663373
sp|P45869|YWKB_BACSU	sp|P45869|YWKB_BACSU Uncharacterized transporter YwkB OS=Bacillus subtilis (strain 168) OX=224308 GN=ywkB PE=3 SV=1	-0.252073	0.663373
sp|O32090|PNCB_BACSU	sp|O32090|PNCB_BACSU Nicotinate phosphoribosyltransferase OS=Bacillus subtilis (strain 168) OX=224308 GN=pncB PE=3 SV=1	0.10518	0.665917
sp|O34990|PURU_BACSU	sp|O34990|PURU_BACSU Formyltetrahydrofolate deformylase OS=Bacillus subtilis (strain 168) OX=224308 GN=purU PE=3 SV=2	0.212087	0.665917
sp|P36947|RBSA_BACSU	sp|P36947|RBSA_BACSU Ribose import ATP-binding protein RbsA OS=Bacillus subtilis (strain 168) OX=224308 GN=rbsA PE=3 SV=2	0.281324	0.665917
sp|P26906|DPPE_BACSU	sp|P26906|DPPE_BACSU Dipeptide-binding protein DppE OS=Bacillus subtilis (strain 168) OX=224308 GN=dppE PE=2 SV=4	0.285285	0.668928
sp|P16524|DAPX_BACSU	sp|P16524|DAPX_BACSU Probable N-acetyl-LL-diaminopimelate aminotransferase OS=Bacillus subtilis (strain 168) OX=224308 GN=dapX PE=1 SV=3	-0.677522	0.67031
sp|O31698|YKUL_BACSU	sp|O31698|YKUL_BACSU CBS domain-containing protein YkuL OS=Bacillus subtilis (strain 168) OX=224308 GN=ykuL PE=1 SV=1	0.815916	0.670699
sp|O06993|MALPY_BACSU	sp|O06993|MALPY_BACSU Maltose phosphorylase OS=Bacillus subtilis (strain 168) OX=224308 GN=mdxK PE=3 SV=1	-0.0973473	0.673297
sp|P24136|OPPD_BACSU	sp|P24136|OPPD_BACSU Oligopeptide transport ATP-binding protein OppD OS=Bacillus subtilis (strain 168) OX=224308 GN=oppD PE=2 SV=2	-0.104023	0.673297
sp|P71088|SP0M_BACSU	sp|P71088|SP0M_BACSU Sporulation-control protein spo0M OS=Bacillus subtilis (strain 168) OX=224308 GN=spo0M PE=1 SV=2	0.151389	0.675676
sp|C0SP93|ACCD_BACSU	sp|C0SP93|ACCD_BACSU Acetyl-coenzyme A carboxylase carboxyl transferase subunit beta OS=Bacillus subtilis (strain 168) OX=224308 GN=accD PE=1 SV=1	0.189986	0.675895
sp|O07542|YHEA_BACSU	sp|O07542|YHEA_BACSU UPF0342 protein YheA OS=Bacillus subtilis (strain 168) OX=224308 GN=yheA PE=1 SV=1	-0.0916056	0.675897
sp|P39610|PDXK_BACSU	sp|P39610|PDXK_BACSU Pyridoxine kinase OS=Bacillus subtilis (strain 168) OX=224308 GN=pdxK PE=1 SV=1	0.109932	0.676893
sp|P54374|AROE_BACSU	sp|P54374|AROE_BACSU Shikimate dehydrogenase (NADP(+)) OS=Bacillus subtilis (strain 168) OX=224308 GN=aroE PE=3 SV=2	-0.197621	0.676893
sp|O31782|PKSN_BACSU	sp|O31782|PKSN_BACSU Polyketide synthase PksN OS=Bacillus subtilis (strain 168) OX=224308 GN=pksN PE=1 SV=3	0.214376	0.677297
sp|P39606|YWCH_BACSU	sp|P39606|YWCH_BACSU Uncharacterized protein YwcH OS=Bacillus subtilis (strain 168) OX=224308 GN=ywcH PE=4 SV=1	0.197551	0.677853
sp|P54439|YRKL_BACSU	sp|P54439|YRKL_BACSU Uncharacterized NAD(P)H oxidoreductase YrkL OS=Bacillus subtilis (strain 168) OX=224308 GN=yrkL PE=3 SV=2	0.137128	0.677853
sp|O31972|YOZP_BACSU	sp|O31972|YOZP_BACSU Uncharacterized protein YozP OS=Bacillus subtilis (strain 168) OX=224308 GN=yozP PE=4 SV=1	-0.162764	0.680405
sp|O34969|YFJR_BACSU	sp|O34969|YFJR_BACSU Uncharacterized oxidoreductase YfjR OS=Bacillus subtilis (strain 168) OX=224308 GN=yfjR PE=3 SV=2	-0.565566	0.680477
sp|P39148|GLYA_BACSU	sp|P39148|GLYA_BACSU Serine hydroxymethyltransferase OS=Bacillus subtilis (strain 168) OX=224308 GN=glyA PE=1 SV=1	-0.134186	0.680477
sp|P40747|YUXG_BACSU	sp|P40747|YUXG_BACSU Uncharacterized oxidoreductase YuxG OS=Bacillus subtilis (strain 168) OX=224308 GN=yuxG PE=3 SV=2	0.264817	0.680477
sp|P37502|YYBB_BACSU	sp|P37502|YYBB_BACSU Probable metallo-hydrolase YybB OS=Bacillus subtilis (strain 168) OX=224308 GN=yybB PE=3 SV=1	-0.387121	0.681062
sp|P46328|YXBD_BACSU	sp|P46328|YXBD_BACSU Uncharacterized protein YxbD OS=Bacillus subtilis (strain 168) OX=224308 GN=yxbD PE=4 SV=2	-0.093992	0.681062
sp|Q45585|SIGW_BACSU	sp|Q45585|SIGW_BACSU ECF RNA polymerase sigma factor SigW OS=Bacillus subtilis (strain 168) OX=224308 GN=sigW PE=1 SV=1	0.777478	0.682199
sp|P80698|TIG_BACSU	sp|P80698|TIG_BACSU Trigger factor OS=Bacillus subtilis (strain 168) OX=224308 GN=tig PE=1 SV=3	-0.0966549	0.682547
sp|O34779|PRPC_BACSU	sp|O34779|PRPC_BACSU Protein phosphatase PrpC OS=Bacillus subtilis (strain 168) OX=224308 GN=prpC PE=1 SV=1	-0.202972	0.682945
sp|O07533|YHAR_BACSU	sp|O07533|YHAR_BACSU Putative enoyl-CoA hydratase/isomerase YhaR OS=Bacillus subtilis (strain 168) OX=224308 GN=yhaR PE=3 SV=4	0.314146	0.689
sp|P31845|SP5AF_BACSU	sp|P31845|SP5AF_BACSU Stage V sporulation protein AF OS=Bacillus subtilis (strain 168) OX=224308 GN=spoVAF PE=3 SV=4	0.163123	0.689147
sp|P50840|YPSC_BACSU	sp|P50840|YPSC_BACSU Putative RNA methyltransferase YpsC OS=Bacillus subtilis (strain 168) OX=224308 GN=ypsC PE=3 SV=1	-0.131085	0.689147
sp|O05248|YUGP_BACSU	sp|O05248|YUGP_BACSU Putative membrane protease YugP OS=Bacillus subtilis (strain 168) OX=224308 GN=yugP PE=4 SV=1	0.10871	0.689506
sp|O34645|AGAL_BACSU	sp|O34645|AGAL_BACSU Alpha-galactosidase OS=Bacillus subtilis (strain 168) OX=224308 GN=melA PE=1 SV=1	-0.176026	0.692118
sp|O34570|THPR_BACSU	sp|O34570|THPR_BACSU RNA 2,3-cyclic phosphodiesterase OS=Bacillus subtilis (strain 168) OX=224308 GN=ytlP PE=1 SV=1	-0.308658	0.692657
sp|O31754|RASP_BACSU	sp|O31754|RASP_BACSU Regulator of sigma-W protease RasP OS=Bacillus subtilis (strain 168) OX=224308 GN=rasP PE=1 SV=1	-0.16105	0.69307
sp|O32068|YTZG_BACSU	sp|O32068|YTZG_BACSU Uncharacterized RNA pseudouridine synthase YtzG OS=Bacillus subtilis (strain 168) OX=224308 GN=ytzG PE=3 SV=2	0.506995	0.69694
sp|O32007|YPZA_BACSU	sp|O32007|YPZA_BACSU Uncharacterized protein YpzA OS=Bacillus subtilis (strain 168) OX=224308 GN=ypzA PE=4 SV=1	-0.115135	0.697262
sp|O32152|YURK_BACSU	sp|O32152|YURK_BACSU Uncharacterized HTH-type transcriptional regulator YurK OS=Bacillus subtilis (strain 168) OX=224308 GN=yurK PE=1 SV=1	0.292723	0.697286
sp|O32128|YUTC_BACSU	sp|O32128|YUTC_BACSU Uncharacterized lipoprotein YutC OS=Bacillus subtilis (strain 168) OX=224308 GN=yutC PE=3 SV=1	-0.132033	0.697505
sp|P51785|ILVD_BACSU	sp|P51785|ILVD_BACSU Dihydroxy-acid dehydratase OS=Bacillus subtilis (strain 168) OX=224308 GN=ilvD PE=1 SV=4	0.132061	0.697505
sp|P54550|NAMA_BACSU	sp|P54550|NAMA_BACSU NADPH dehydrogenase OS=Bacillus subtilis (strain 168) OX=224308 GN=namA PE=1 SV=3	-0.0876522	0.697505
sp|O34452|YRRB_BACSU	sp|O34452|YRRB_BACSU TPR repeat-containing protein YrrB OS=Bacillus subtilis (strain 168) OX=224308 GN=yrrB PE=1 SV=1	0.12227	0.698836
sp|P14016|COTE_BACSU	sp|P14016|COTE_BACSU Spore coat protein E OS=Bacillus subtilis (strain 168) OX=224308 GN=cotE PE=1 SV=1	0.108954	0.703346
sp|P54453|YQEH_BACSU	sp|P54453|YQEH_BACSU Uncharacterized protein YqeH OS=Bacillus subtilis (strain 168) OX=224308 GN=yqeH PE=1 SV=1	-0.110548	0.703346
sp|P42971|PBPC_BACSU	sp|P42971|PBPC_BACSU Penicillin-binding protein 3 OS=Bacillus subtilis (strain 168) OX=224308 GN=pbpC PE=1 SV=1	-0.13015	0.704489
sp|P94464|RSMB_BACSU	sp|P94464|RSMB_BACSU Probable ribosomal RNA small subunit methyltransferase B OS=Bacillus subtilis (strain 168) OX=224308 GN=rsmB PE=3 SV=2	0.107153	0.704489
sp|C0H418|YNZL_BACSU	sp|C0H418|YNZL_BACSU Uncharacterized protein YnzL OS=Bacillus subtilis (strain 168) OX=224308 GN=ynzL PE=4 SV=1	-0.339308	0.705179
sp|P49941|GERKC_BACSU	sp|P49941|GERKC_BACSU Spore germination protein KC OS=Bacillus subtilis (strain 168) OX=224308 GN=gerKC PE=3 SV=1	0.176146	0.705179
sp|O06973|YVCJ_BACSU	sp|O06973|YVCJ_BACSU Nucleotide-binding protein YvcJ OS=Bacillus subtilis (strain 168) OX=224308 GN=yvcJ PE=1 SV=1	0.203105	0.707863
sp|O32167|METQ_BACSU	sp|O32167|METQ_BACSU Methionine-binding lipoprotein MetQ OS=Bacillus subtilis (strain 168) OX=224308 GN=metQ PE=1 SV=1	0.115447	0.709276
sp|O05220|YWRF_BACSU	sp|O05220|YWRF_BACSU Uncharacterized protein YwrF OS=Bacillus subtilis (strain 168) OX=224308 GN=ywrF PE=3 SV=1	0.168093	0.712112
sp|O32050|YRBG_BACSU	sp|O32050|YRBG_BACSU UPF0702 transmembrane protein YrbG OS=Bacillus subtilis (strain 168) OX=224308 GN=yrbG PE=3 SV=1	-0.209536	0.712918
sp|O34363|YOBN_BACSU	sp|O34363|YOBN_BACSU Putative L-amino-acid oxidase YobN OS=Bacillus subtilis (strain 168) OX=224308 GN=yobN PE=3 SV=3	-0.333001	0.7131
sp|P71084|GSAB_BACSU	sp|P71084|GSAB_BACSU Glutamate-1-semialdehyde 2,1-aminomutase 2 OS=Bacillus subtilis (strain 168) OX=224308 GN=gsaB PE=3 SV=2	-0.205596	0.713512
sp|P70947|YITU_BACSU	sp|P70947|YITU_BACSU 5-amino-6-(5-phospho-D-ribitylamino)uracil phosphatase YitU OS=Bacillus subtilis (strain 168) OX=224308 GN=yitU PE=1 SV=1	-0.147825	0.71524
sp|P39646|PTAS_BACSU	sp|P39646|PTAS_BACSU Phosphate acetyltransferase OS=Bacillus subtilis (strain 168) OX=224308 GN=pta PE=1 SV=3	0.0880357	0.715302
sp|P14949|THIO_BACSU	sp|P14949|THIO_BACSU Thioredoxin OS=Bacillus subtilis (strain 168) OX=224308 GN=trxA PE=1 SV=3	0.128631	0.715848
sp|P54606|YHCV_BACSU	sp|P54606|YHCV_BACSU CBS domain-containing protein YhcV OS=Bacillus subtilis (strain 168) OX=224308 GN=yhcV PE=4 SV=1	0.168968	0.715848
sp|P80866|SUFC_BACSU	sp|P80866|SUFC_BACSU Vegetative protein 296 OS=Bacillus subtilis (strain 168) OX=224308 GN=sufC PE=1 SV=3	-0.105161	0.715848
sp|P07870|GERAC_BACSU	sp|P07870|GERAC_BACSU Spore germination protein A3 OS=Bacillus subtilis (strain 168) OX=224308 GN=gerAC PE=2 SV=2	-0.466574	0.716252
sp|P12013|6PGDH_BACSU	sp|P12013|6PGDH_BACSU 6-phosphogluconate dehydrogenase, NAD(+)-dependent, decarboxylating OS=Bacillus subtilis (strain 168) OX=224308 GN=gntZ PE=1 SV=1	-0.482303	0.716252
sp|P39121|DEOC_BACSU	sp|P39121|DEOC_BACSU Deoxyribose-phosphate aldolase OS=Bacillus subtilis (strain 168) OX=224308 GN=deoC PE=1 SV=3	0.102827	0.718403
sp|P71037|YWNB_BACSU	sp|P71037|YWNB_BACSU Uncharacterized protein YwnB OS=Bacillus subtilis (strain 168) OX=224308 GN=ywnB PE=4 SV=1	-0.257318	0.718403
sp|Q06795|NUSG_BACSU	sp|Q06795|NUSG_BACSU Transcription termination/antitermination protein NusG OS=Bacillus subtilis (strain 168) OX=224308 GN=nusG PE=1 SV=1	-0.118972	0.718403
sp|P49851|YKHA_BACSU	sp|P49851|YKHA_BACSU Uncharacterized acyl-CoA thioester hydrolase YkhA OS=Bacillus subtilis (strain 168) OX=224308 GN=ykhA PE=3 SV=2	-0.272154	0.722419
sp|O05503|YDHK_BACSU	sp|O05503|YDHK_BACSU Uncharacterized protein YdhK OS=Bacillus subtilis (strain 168) OX=224308 GN=ydhK PE=1 SV=1	0.261939	0.723832
sp|O35033|COABC_BACSU	sp|O35033|COABC_BACSU Coenzyme A biosynthesis bifunctional protein CoaBC OS=Bacillus subtilis (strain 168) OX=224308 GN=coaBC PE=3 SV=1	0.706336	0.723832
sp|O34968|YERB_BACSU	sp|O34968|YERB_BACSU Putative lipoprotein YerB OS=Bacillus subtilis (strain 168) OX=224308 GN=yerB PE=1 SV=1	0.144042	0.723947
sp|P80242|OHRB_BACSU	sp|P80242|OHRB_BACSU Organic hydroperoxide resistance protein OhrB OS=Bacillus subtilis (strain 168) OX=224308 GN=ohrB PE=1 SV=3	-0.157948	0.723947
sp|P42954|TAGH_BACSU	sp|P42954|TAGH_BACSU Teichoic acids export ATP-binding protein TagH OS=Bacillus subtilis (strain 168) OX=224308 GN=tagH PE=1 SV=1	0.219495	0.724339
sp|Q7WY72|REMA_BACSU	sp|Q7WY72|REMA_BACSU Extracellular matrix regulatory protein A OS=Bacillus subtilis (strain 168) OX=224308 GN=remA PE=1 SV=1	0.503503	0.724339
sp|O34389|MAO3_BACSU	sp|O34389|MAO3_BACSU Probable NAD-dependent malic enzyme 3 OS=Bacillus subtilis (strain 168) OX=224308 GN=malS PE=3 SV=1	0.0899505	0.724905
sp|P45743|DHBB_BACSU	sp|P45743|DHBB_BACSU Isochorismatase OS=Bacillus subtilis (strain 168) OX=224308 GN=dhbB PE=1 SV=1	0.184561	0.724905
sp|O32219|CADA_BACSU	sp|O32219|CADA_BACSU Cadmium, zinc and cobalt-transporting ATPase OS=Bacillus subtilis (strain 168) OX=224308 GN=cadA PE=1 SV=1	0.591406	0.725303
sp|P54565|YQKB_BACSU	sp|P54565|YQKB_BACSU Uncharacterized protein YqkB OS=Bacillus subtilis (strain 168) OX=224308 GN=yqkB PE=4 SV=1	0.230822	0.725402
sp|P96676|YDES_BACSU	sp|P96676|YDES_BACSU Uncharacterized HTH-type transcriptional regulator YdeS OS=Bacillus subtilis (strain 168) OX=224308 GN=ydeS PE=4 SV=1	-0.360639	0.725402
sp|Q45060|TLP_BACSU	sp|Q45060|TLP_BACSU Small, acid-soluble spore protein Tlp OS=Bacillus subtilis (strain 168) OX=224308 GN=tlp PE=1 SV=3	0.243808	0.725402
sp|P28599|CH10_BACSU	sp|P28599|CH10_BACSU 10 kDa chaperonin OS=Bacillus subtilis (strain 168) OX=224308 GN=groS PE=1 SV=2	0.0899582	0.727474
sp|Q06753|YACO_BACSU	sp|Q06753|YACO_BACSU Putative TrmH family tRNA/rRNA methyltransferase YacO OS=Bacillus subtilis (strain 168) OX=224308 GN=yacO PE=3 SV=2	0.0926062	0.72751
sp|C0SPA7|YUKB_BACSU	sp|C0SPA7|YUKB_BACSU ESX secretion system protein YukB OS=Bacillus subtilis (strain 168) OX=224308 GN=yukB PE=3 SV=1	0.0813025	0.727764
sp|O06965|YVCA_BACSU	sp|O06965|YVCA_BACSU Putative lipoprotein YvcA OS=Bacillus subtilis (strain 168) OX=224308 GN=yvcA PE=2 SV=2	-0.257706	0.729027
sp|O34943|YTPR_BACSU	sp|O34943|YTPR_BACSU Putative tRNA-binding protein YtpR OS=Bacillus subtilis (strain 168) OX=224308 GN=ytpR PE=4 SV=1	0.131229	0.732454
sp|P37558|YABP_BACSU	sp|P37558|YABP_BACSU Spore protein YabP OS=Bacillus subtilis (strain 168) OX=224308 GN=yabP PE=2 SV=1	0.0951601	0.732454
sp|O07617|PHOE_BACSU	sp|O07617|PHOE_BACSU Uncharacterized phosphatase PhoE OS=Bacillus subtilis (strain 168) OX=224308 GN=phoE PE=3 SV=1	0.340634	0.732525
sp|O07638|YLAN_BACSU	sp|O07638|YLAN_BACSU UPF0358 protein YlaN OS=Bacillus subtilis (strain 168) OX=224308 GN=ylaN PE=1 SV=1	-0.280726	0.732525
sp|O31803|YNCM_BACSU	sp|O31803|YNCM_BACSU Uncharacterized protein YncM OS=Bacillus subtilis (strain 168) OX=224308 GN=yncM PE=1 SV=1	-0.138423	0.732525
sp|P12873|RL29_BACSU	sp|P12873|RL29_BACSU 50S ribosomal protein L29 OS=Bacillus subtilis (strain 168) OX=224308 GN=rpmC PE=1 SV=1	0.0798775	0.732525
sp|Q45597|F16PC_BACSU	sp|Q45597|F16PC_BACSU Fructose-1,6-bisphosphatase class 3 OS=Bacillus subtilis (strain 168) OX=224308 GN=fbp PE=1 SV=2	-0.168201	0.732525
sp|O05403|RSIV_BACSU	sp|O05403|RSIV_BACSU Anti-sigma-V factor RsiV OS=Bacillus subtilis (strain 168) OX=224308 GN=rsiV PE=1 SV=1	0.251005	0.733275
sp|O31586|YGZA_BACSU	sp|O31586|YGZA_BACSU Uncharacterized protein YgzA OS=Bacillus subtilis (strain 168) OX=224308 GN=ygzA PE=4 SV=2	-0.0860157	0.733275
sp|O32093|YUEH_BACSU	sp|O32093|YUEH_BACSU Uncharacterized protein YueH OS=Bacillus subtilis (strain 168) OX=224308 GN=yueH PE=4 SV=1	-0.409177	0.733275
sp|P17620|RIBBA_BACSU	sp|P17620|RIBBA_BACSU Riboflavin biosynthesis protein RibBA OS=Bacillus subtilis (strain 168) OX=224308 GN=ribBA PE=3 SV=1	0.0860362	0.733275
sp|P18579|MURB_BACSU	sp|P18579|MURB_BACSU UDP-N-acetylenolpyruvoylglucosamine reductase OS=Bacillus subtilis (strain 168) OX=224308 GN=murB PE=3 SV=1	-0.103781	0.733275
sp|P45919|YQBC_BACSU	sp|P45919|YQBC_BACSU Uncharacterized protein YqbC OS=Bacillus subtilis (strain 168) OX=224308 GN=yqbC PE=4 SV=1	0.382679	0.733275
sp|P94431|YCNI_BACSU	sp|P94431|YCNI_BACSU Uncharacterized protein YcnI OS=Bacillus subtilis (strain 168) OX=224308 GN=ycnI PE=2 SV=1	-0.237884	0.733275
sp|P94551|ETFA_BACSU	sp|P94551|ETFA_BACSU Electron transfer flavoprotein subunit alpha OS=Bacillus subtilis (strain 168) OX=224308 GN=etfA PE=3 SV=1	-0.312422	0.733275
sp|Q05852|GTAB_BACSU	sp|Q05852|GTAB_BACSU UTP--glucose-1-phosphate uridylyltransferase OS=Bacillus subtilis (strain 168) OX=224308 GN=gtaB PE=1 SV=1	0.0847439	0.733275
sp|P30949|GSA_BACSU	sp|P30949|GSA_BACSU Glutamate-1-semialdehyde 2,1-aminomutase OS=Bacillus subtilis (strain 168) OX=224308 GN=hemL PE=1 SV=1	-0.0927517	0.733901
sp|Q06756|ISPF_BACSU	sp|Q06756|ISPF_BACSU 2-C-methyl-D-erythritol 2,4-cyclodiphosphate synthase OS=Bacillus subtilis (strain 168) OX=224308 GN=ispF PE=1 SV=1	0.355918	0.733901
sp|O05515|TSAE_BACSU	sp|O05515|TSAE_BACSU tRNA threonylcarbamoyladenosine biosynthesis protein TsaE OS=Bacillus subtilis (strain 168) OX=224308 GN=tsaE PE=1 SV=1	-0.185756	0.737301
sp|O32028|MTNN_BACSU	sp|O32028|MTNN_BACSU 5-methylthioadenosine/S-adenosylhomocysteine nucleosidase OS=Bacillus subtilis (strain 168) OX=224308 GN=mtnN PE=3 SV=1	-0.306203	0.737301
sp|O34496|YTPQ_BACSU	sp|O34496|YTPQ_BACSU UPF0354 protein YtpQ OS=Bacillus subtilis (strain 168) OX=224308 GN=ytpQ PE=3 SV=1	-0.0884422	0.737301
sp|P45872|RF1_BACSU	sp|P45872|RF1_BACSU Peptide chain release factor 1 OS=Bacillus subtilis (strain 168) OX=224308 GN=prfA PE=3 SV=1	0.098791	0.738971
sp|O34355|YTCJ_BACSU	sp|O34355|YTCJ_BACSU Putative amidohydrolase YtcJ OS=Bacillus subtilis (strain 168) OX=224308 GN=ytcJ PE=3 SV=1	-0.0891027	0.739933
sp|P54601|YHCQ_BACSU	sp|P54601|YHCQ_BACSU Spore coat protein F-like protein YhcQ OS=Bacillus subtilis (strain 168) OX=224308 GN=yhcQ PE=3 SV=1	0.134126	0.744863
sp|P81100|SCP2_BACSU	sp|P81100|SCP2_BACSU Stress response protein SCP2 OS=Bacillus subtilis (strain 168) OX=224308 GN=yceC PE=1 SV=3	0.204659	0.746917
sp|P37955|SPLA_BACSU	sp|P37955|SPLA_BACSU Transcriptional regulator SplA OS=Bacillus subtilis (strain 168) OX=224308 GN=splA PE=4 SV=1	-0.122629	0.747146
sp|O34844|YODB_BACSU	sp|O34844|YODB_BACSU HTH-type transcriptional regulator YodB OS=Bacillus subtilis (strain 168) OX=224308 GN=yodB PE=1 SV=1	0.124984	0.749845
sp|P20429|RPOA_BACSU	sp|P20429|RPOA_BACSU DNA-directed RNA polymerase subunit alpha OS=Bacillus subtilis (strain 168) OX=224308 GN=rpoA PE=1 SV=1	0.0678661	0.749845
sp|P37474|MFD_BACSU	sp|P37474|MFD_BACSU Transcription-repair-coupling factor OS=Bacillus subtilis (strain 168) OX=224308 GN=mfd PE=3 SV=1	-0.0995175	0.749845
sp|P36946|RBSD_BACSU	sp|P36946|RBSD_BACSU D-ribose pyranase OS=Bacillus subtilis (strain 168) OX=224308 GN=rbsD PE=1 SV=1	0.135083	0.753576
sp|P16336|SECY_BACSU	sp|P16336|SECY_BACSU Protein translocase subunit SecY OS=Bacillus subtilis (strain 168) OX=224308 GN=secY PE=3 SV=1	0.124929	0.758445
sp|O32212|NHAK_BACSU	sp|O32212|NHAK_BACSU Sodium, potassium, lithium and rubidium/H(+) antiporter OS=Bacillus subtilis (strain 168) OX=224308 GN=nhaK PE=1 SV=1	0.343106	0.760015
sp|O34916|DAPEL_BACSU	sp|O34916|DAPEL_BACSU N-acetyldiaminopimelate deacetylase OS=Bacillus subtilis (strain 168) OX=224308 GN=ykuR PE=1 SV=1	0.17582	0.760015
sp|P55342|BSHC_BACSU	sp|P55342|BSHC_BACSU Putative cysteine ligase BshC OS=Bacillus subtilis (strain 168) OX=224308 GN=bshC PE=1 SV=3	0.0973279	0.760015
sp|O34522|TRMB_BACSU	sp|O34522|TRMB_BACSU tRNA (guanine-N(7)-)-methyltransferase OS=Bacillus subtilis (strain 168) OX=224308 GN=trmB PE=1 SV=1	0.327072	0.763442
sp|O31795|MIAA_BACSU	sp|O31795|MIAA_BACSU tRNA dimethylallyltransferase OS=Bacillus subtilis (strain 168) OX=224308 GN=miaA PE=3 SV=2	-0.161125	0.764639
sp|O32031|YRRS_BACSU	sp|O32031|YRRS_BACSU Uncharacterized membrane protein YrrS OS=Bacillus subtilis (strain 168) OX=224308 GN=yrrS PE=4 SV=1	-0.225166	0.764639
sp|P94588|YWPF_BACSU	sp|P94588|YWPF_BACSU Uncharacterized protein YwpF OS=Bacillus subtilis (strain 168) OX=224308 GN=ywpF PE=4 SV=1	-0.345887	0.764639
sp|P37941|ODBB_BACSU	sp|P37941|ODBB_BACSU 2-oxoisovalerate dehydrogenase subunit beta OS=Bacillus subtilis (strain 168) OX=224308 GN=bfmBAB PE=1 SV=1	0.070908	0.764966
sp|P39762|AMPS_BACSU	sp|P39762|AMPS_BACSU Aminopeptidase AmpS OS=Bacillus subtilis (strain 168) OX=224308 GN=ampS PE=3 SV=3	0.0966227	0.765819
sp|P28598|CH60_BACSU	sp|P28598|CH60_BACSU 60 kDa chaperonin OS=Bacillus subtilis (strain 168) OX=224308 GN=groL PE=1 SV=3	-0.0922076	0.766266
sp|P42182|ERA_BACSU	sp|P42182|ERA_BACSU GTPase Era OS=Bacillus subtilis (strain 168) OX=224308 GN=era PE=1 SV=1	-0.0978749	0.766334
sp|P54535|ARTP_BACSU	sp|P54535|ARTP_BACSU Arginine-binding extracellular protein ArtP OS=Bacillus subtilis (strain 168) OX=224308 GN=artP PE=1 SV=1	-0.0816459	0.766591
sp|P54943|YXED_BACSU	sp|P54943|YXED_BACSU Uncharacterized protein YxeD OS=Bacillus subtilis (strain 168) OX=224308 GN=yxeD PE=4 SV=2	0.0659776	0.766591
sp|O34470|YLBL_BACSU	sp|O34470|YLBL_BACSU Uncharacterized protein YlbL OS=Bacillus subtilis (strain 168) OX=224308 GN=ylbL PE=1 SV=2	-0.109074	0.767165
sp|P45913|YQAP_BACSU	sp|P45913|YQAP_BACSU Uncharacterized protein YqaP OS=Bacillus subtilis (strain 168) OX=224308 GN=yqaP PE=4 SV=1	-0.190002	0.769405
sp|Q45070|XYNC_BACSU	sp|Q45070|XYNC_BACSU Glucuronoxylanase XynC OS=Bacillus subtilis (strain 168) OX=224308 GN=xynC PE=1 SV=1	-0.227281	0.770864
sp|P37809|ATPB_BACSU	sp|P37809|ATPB_BACSU ATP synthase subunit beta OS=Bacillus subtilis (strain 168) OX=224308 GN=atpD PE=1 SV=1	-0.0859491	0.771318
sp|P42297|YXIE_BACSU	sp|P42297|YXIE_BACSU Universal stress protein YxiE OS=Bacillus subtilis (strain 168) OX=224308 GN=yxiE PE=3 SV=1	0.180563	0.771318
sp|P94584|FABZ_BACSU	sp|P94584|FABZ_BACSU 3-hydroxyacyl-[acyl-carrier-protein] dehydratase FabZ OS=Bacillus subtilis (strain 168) OX=224308 GN=fabZ PE=3 SV=2	0.110178	0.771318
sp|P54716|GLVA_BACSU	sp|P54716|GLVA_BACSU Maltose-6-phosphate glucosidase OS=Bacillus subtilis (strain 168) OX=224308 GN=glvA PE=1 SV=1	-0.209878	0.773555
sp|O31615|YJBQ_BACSU	sp|O31615|YJBQ_BACSU Putative Na(+)/H(+) antiporter YjbQ OS=Bacillus subtilis (strain 168) OX=224308 GN=yjbQ PE=3 SV=1	0.242464	0.775081
sp|O32231|RNR_BACSU	sp|O32231|RNR_BACSU Ribonuclease R OS=Bacillus subtilis (strain 168) OX=224308 GN=rnr PE=1 SV=1	-0.0640386	0.775141
sp|O34443|APT_BACSU	sp|O34443|APT_BACSU Adenine phosphoribosyltransferase OS=Bacillus subtilis (strain 168) OX=224308 GN=apt PE=3 SV=1	0.125607	0.775141
sp|P13800|DEGU_BACSU	sp|P13800|DEGU_BACSU Transcriptional regulatory protein DegU OS=Bacillus subtilis (strain 168) OX=224308 GN=degU PE=1 SV=2	-0.117493	0.775141
sp|P24809|YQXJ_BACSU	sp|P24809|YQXJ_BACSU Uncharacterized protein YqxJ OS=Bacillus subtilis (strain 168) OX=224308 GN=yqxJ PE=4 SV=1	-0.286467	0.775141
sp|P54452|YQEG_BACSU	sp|P54452|YQEG_BACSU Uncharacterized protein YqeG OS=Bacillus subtilis (strain 168) OX=224308 GN=yqeG PE=4 SV=1	-0.366409	0.775141
sp|P54548|RNZ_BACSU	sp|P54548|RNZ_BACSU Ribonuclease Z OS=Bacillus subtilis (strain 168) OX=224308 GN=rnz PE=1 SV=1	0.160537	0.775141
sp|P42101|GS30_BACSU	sp|P42101|GS30_BACSU General stress protein 30 OS=Bacillus subtilis (strain 168) OX=224308 GN=yxaB PE=1 SV=5	0.157623	0.775535
sp|O06986|YVDD_BACSU	sp|O06986|YVDD_BACSU LOG family protein YvdD OS=Bacillus subtilis (strain 168) OX=224308 GN=yvdD PE=1 SV=1	0.24442	0.7772
sp|O34886|YTCB_BACSU	sp|O34886|YTCB_BACSU Uncharacterized UDP-glucose epimerase YtcB OS=Bacillus subtilis (strain 168) OX=224308 GN=ytcB PE=3 SV=1	0.32288	0.777296
sp|P21465|RS3_BACSU	sp|P21465|RS3_BACSU 30S ribosomal protein S3 OS=Bacillus subtilis (strain 168) OX=224308 GN=rpsC PE=1 SV=4	-0.0689958	0.777296
sp|P37567|DUS1_BACSU	sp|P37567|DUS1_BACSU Probable tRNA-dihydrouridine synthase 1 OS=Bacillus subtilis (strain 168) OX=224308 GN=dus1 PE=3 SV=1	0.107076	0.777296
sp|P39814|TOP1_BACSU	sp|P39814|TOP1_BACSU DNA topoisomerase 1 OS=Bacillus subtilis (strain 168) OX=224308 GN=topA PE=3 SV=1	-0.204286	0.777296
sp|P94462|DEF1_BACSU	sp|P94462|DEF1_BACSU Peptide deformylase 1 OS=Bacillus subtilis (strain 168) OX=224308 GN=defA PE=3 SV=1	-0.275611	0.77743
sp|O05389|YRBE_BACSU	sp|O05389|YRBE_BACSU Uncharacterized oxidoreductase YrbE OS=Bacillus subtilis (strain 168) OX=224308 GN=yrbE PE=3 SV=2	-0.611265	0.77778
sp|O32159|YURR_BACSU	sp|O32159|YURR_BACSU Uncharacterized oxidoreductase YurR OS=Bacillus subtilis (strain 168) OX=224308 GN=yurR PE=3 SV=1	-0.139394	0.77778
sp|O32161|YURT_BACSU	sp|O32161|YURT_BACSU Uncharacterized protein YurT OS=Bacillus subtilis (strain 168) OX=224308 GN=yurT PE=3 SV=1	0.157634	0.77778
sp|O34403|FPG_BACSU	sp|O34403|FPG_BACSU Formamidopyrimidine-DNA glycosylase OS=Bacillus subtilis (strain 168) OX=224308 GN=mutM PE=3 SV=4	-0.085819	0.77778
sp|O34783|YKUS_BACSU	sp|O34783|YKUS_BACSU UPF0180 protein YkuS OS=Bacillus subtilis (strain 168) OX=224308 GN=ykuS PE=3 SV=1	-0.0940606	0.77778
sp|P20964|OBG_BACSU	sp|P20964|OBG_BACSU GTPase Obg OS=Bacillus subtilis (strain 168) OX=224308 GN=obg PE=1 SV=1	0.0897246	0.77778
sp|P23973|MENF_BACSU	sp|P23973|MENF_BACSU Isochorismate synthase MenF OS=Bacillus subtilis (strain 168) OX=224308 GN=menF PE=3 SV=2	-0.177883	0.77778
sp|P37484|GDPP_BACSU	sp|P37484|GDPP_BACSU Cyclic-di-AMP phosphodiesterase GdpP OS=Bacillus subtilis (strain 168) OX=224308 GN=gdpP PE=1 SV=1	-0.427615	0.77778
sp|P37942|ODB2_BACSU	sp|P37942|ODB2_BACSU Lipoamide acyltransferase component of branched-chain alpha-keto acid dehydrogenase complex OS=Bacillus subtilis (strain 168) OX=224308 GN=bfmBB PE=3 SV=1	-0.0773305	0.77778
sp|P54547|G6PD_BACSU	sp|P54547|G6PD_BACSU Glucose-6-phosphate 1-dehydrogenase OS=Bacillus subtilis (strain 168) OX=224308 GN=zwf PE=1 SV=2	-0.0673004	0.77778
sp|P55874|RL35_BACSU	sp|P55874|RL35_BACSU 50S ribosomal protein L35 OS=Bacillus subtilis (strain 168) OX=224308 GN=rpmI PE=1 SV=2	-0.0911657	0.77778
sp|O32033|URK_BACSU	sp|O32033|URK_BACSU Uridine kinase OS=Bacillus subtilis (strain 168) OX=224308 GN=udk PE=3 SV=1	-0.107299	0.779636
sp|P42199|TCYA_BACSU	sp|P42199|TCYA_BACSU L-cystine-binding protein TcyA OS=Bacillus subtilis (strain 168) OX=224308 GN=tcyA PE=1 SV=3	-0.0828631	0.779636
sp|O07609|YHFK_BACSU	sp|O07609|YHFK_BACSU Uncharacterized sugar epimerase YhfK OS=Bacillus subtilis (strain 168) OX=224308 GN=yhfK PE=2 SV=1	-0.0785063	0.779843
sp|P11470|GERE_BACSU	sp|P11470|GERE_BACSU Spore germination protein GerE OS=Bacillus subtilis (strain 168) OX=224308 GN=gerE PE=1 SV=2	-0.56569	0.779843
sp|P21472|RS12_BACSU	sp|P21472|RS12_BACSU 30S ribosomal protein S12 OS=Bacillus subtilis (strain 168) OX=224308 GN=rpsL PE=1 SV=5	0.129363	0.779843
sp|P21880|DLDH1_BACSU	sp|P21880|DLDH1_BACSU Dihydrolipoyl dehydrogenase OS=Bacillus subtilis (strain 168) OX=224308 GN=pdhD PE=3 SV=1	-0.0592954	0.779843
sp|P54517|AROQ_BACSU	sp|P54517|AROQ_BACSU 3-dehydroquinate dehydratase OS=Bacillus subtilis (strain 168) OX=224308 GN=yqhS PE=1 SV=1	0.0810401	0.779843
sp|P94358|ALDY_BACSU	sp|P94358|ALDY_BACSU Putative aldehyde dehydrogenase AldY OS=Bacillus subtilis (strain 168) OX=224308 GN=aldY PE=1 SV=1	-0.084768	0.779843
sp|P45865|CLSB_BACSU	sp|P45865|CLSB_BACSU Minor cardiolipin synthase ClsB OS=Bacillus subtilis (strain 168) OX=224308 GN=clsB PE=1 SV=1	0.702932	0.781167
sp|O34398|LIGD_BACSU	sp|O34398|LIGD_BACSU Bifunctional non-homologous end joining protein LigD OS=Bacillus subtilis (strain 168) OX=224308 GN=ligd PE=2 SV=1	-0.228948	0.781606
sp|P14192|GLMU_BACSU	sp|P14192|GLMU_BACSU Bifunctional protein GlmU OS=Bacillus subtilis (strain 168) OX=224308 GN=glmU PE=3 SV=1	-0.137247	0.781606
sp|P80643|ACP_BACSU	sp|P80643|ACP_BACSU Acyl carrier protein OS=Bacillus subtilis (strain 168) OX=224308 GN=acpA PE=1 SV=1	0.154921	0.781864
sp|O34348|YFMC_BACSU	sp|O34348|YFMC_BACSU Fe(3+)-citrate-binding protein YfmC OS=Bacillus subtilis (strain 168) OX=224308 GN=yfmC PE=2 SV=1	-0.113118	0.782134
sp|P42974|DHNA_BACSU	sp|P42974|DHNA_BACSU NADH dehydrogenase OS=Bacillus subtilis (strain 168) OX=224308 GN=ahpF PE=1 SV=2	0.0961442	0.782134
sp|P39645|CHDC_BACSU	sp|P39645|CHDC_BACSU Coproheme decarboxylase OS=Bacillus subtilis (strain 168) OX=224308 GN=chdC PE=3 SV=1	0.0740512	0.787519
sp|P50619|YMAB_BACSU	sp|P50619|YMAB_BACSU Uncharacterized protein YmaB OS=Bacillus subtilis (strain 168) OX=224308 GN=ymaB PE=4 SV=1	-0.297738	0.787519
sp|P37557|YABO_BACSU	sp|P37557|YABO_BACSU Uncharacterized protein YabO OS=Bacillus subtilis (strain 168) OX=224308 GN=yabO PE=4 SV=1	-0.0632342	0.788426
sp|O34475|YFKO_BACSU	sp|O34475|YFKO_BACSU Putative NAD(P)H nitroreductase YfkO OS=Bacillus subtilis (strain 168) OX=224308 GN=yfkO PE=1 SV=1	-0.0574073	0.789333
sp|P60495|PXPB_BACSU	sp|P60495|PXPB_BACSU 5-oxoprolinase subunit B OS=Bacillus subtilis (strain 168) OX=224308 GN=pxpB PE=1 SV=1	0.196174	0.789479
sp|P70995|YWHC_BACSU	sp|P70995|YWHC_BACSU Putative zinc metalloprotease YwhC OS=Bacillus subtilis (strain 168) OX=224308 GN=ywhC PE=3 SV=1	0.153597	0.790306
sp|P46899|RL18_BACSU	sp|P46899|RL18_BACSU 50S ribosomal protein L18 OS=Bacillus subtilis (strain 168) OX=224308 GN=rplR PE=1 SV=1	-0.069911	0.79098
sp|P54477|YQFT_BACSU	sp|P54477|YQFT_BACSU Uncharacterized protein YqfT OS=Bacillus subtilis (strain 168) OX=224308 GN=yqfT PE=4 SV=1	0.0976661	0.791452
sp|P54532|BUK_BACSU	sp|P54532|BUK_BACSU Probable butyrate kinase OS=Bacillus subtilis (strain 168) OX=224308 GN=buk PE=3 SV=2	-0.298358	0.791452
sp|P17618|RIBD_BACSU	sp|P17618|RIBD_BACSU Riboflavin biosynthesis protein RibD OS=Bacillus subtilis (strain 168) OX=224308 GN=ribD PE=1 SV=1	0.106599	0.792629
sp|O34305|YTOQ_BACSU	sp|O34305|YTOQ_BACSU Uncharacterized protein YtoQ OS=Bacillus subtilis (strain 168) OX=224308 GN=ytoQ PE=4 SV=1	-0.0736506	0.792801
sp|O35010|YKFC_BACSU	sp|O35010|YKFC_BACSU Gamma-D-glutamyl-L-lysine dipeptidyl-peptidase OS=Bacillus subtilis (strain 168) OX=224308 GN=ykfC PE=1 SV=2	-0.319623	0.793928
sp|P37550|ISPE_BACSU	sp|P37550|ISPE_BACSU 4-diphosphocytidyl-2-C-methyl-D-erythritol kinase OS=Bacillus subtilis (strain 168) OX=224308 GN=ispE PE=3 SV=1	-0.270881	0.795048
sp|P55179|PEPT_BACSU	sp|P55179|PEPT_BACSU Peptidase T OS=Bacillus subtilis (strain 168) OX=224308 GN=pepT PE=3 SV=1	0.0707637	0.795564
sp|Q45065|YNET_BACSU	sp|Q45065|YNET_BACSU Uncharacterized protein YneT OS=Bacillus subtilis (strain 168) OX=224308 GN=yneT PE=4 SV=1	-0.454554	0.795564
sp|C0SPB0|YTCI_BACSU	sp|C0SPB0|YTCI_BACSU Uncharacterized acyl--CoA ligase YtcI OS=Bacillus subtilis (strain 168) OX=224308 GN=ytcI PE=3 SV=1	0.0585715	0.79726
sp|O06747|YITL_BACSU	sp|O06747|YITL_BACSU Uncharacterized protein YitL OS=Bacillus subtilis (strain 168) OX=224308 GN=yitL PE=4 SV=2	0.0912795	0.79726
sp|O34433|YOBO_BACSU	sp|O34433|YOBO_BACSU Putative phage-related protein YobO OS=Bacillus subtilis (strain 168) OX=224308 GN=yobO PE=4 SV=1	0.146851	0.79726
sp|P06628|SP0F_BACSU	sp|P06628|SP0F_BACSU Sporulation initiation phosphotransferase F OS=Bacillus subtilis (strain 168) OX=224308 GN=spo0F PE=1 SV=1	0.0849968	0.79726
sp|P08750|DACA_BACSU	sp|P08750|DACA_BACSU D-alanyl-D-alanine carboxypeptidase DacA OS=Bacillus subtilis (strain 168) OX=224308 GN=dacA PE=1 SV=3	0.135769	0.79726
sp|P37542|YABA_BACSU	sp|P37542|YABA_BACSU Initiation-control protein YabA OS=Bacillus subtilis (strain 168) OX=224308 GN=yabA PE=1 SV=1	-0.107147	0.79726
sp|P42242|YCBJ_BACSU	sp|P42242|YCBJ_BACSU Uncharacterized protein YcbJ OS=Bacillus subtilis (strain 168) OX=224308 GN=ycbJ PE=3 SV=2	-0.109066	0.79726
sp|P42964|YCSG_BACSU	sp|P42964|YCSG_BACSU Uncharacterized membrane protein YcsG OS=Bacillus subtilis (strain 168) OX=224308 GN=ycsG PE=3 SV=4	0.101068	0.79726
sp|P46347|YBEY_BACSU	sp|P46347|YBEY_BACSU Endoribonuclease YbeY OS=Bacillus subtilis (strain 168) OX=224308 GN=ybeY PE=3 SV=3	-0.103947	0.79726
sp|P50743|DER_BACSU	sp|P50743|DER_BACSU GTPase Der OS=Bacillus subtilis (strain 168) OX=224308 GN=der PE=1 SV=1	0.070195	0.79726
sp|P70949|SUFT_BACSU	sp|P70949|SUFT_BACSU Fe-S protein maturation auxiliary factor YitW OS=Bacillus subtilis (strain 168) OX=224308 GN=yitW PE=3 SV=2	-0.139529	0.79726
sp|P71017|GBSB_BACSU	sp|P71017|GBSB_BACSU Choline dehydrogenase OS=Bacillus subtilis (strain 168) OX=224308 GN=gbsB PE=1 SV=2	-0.194458	0.799197
sp|O31417|YAZB_BACSU	sp|O31417|YAZB_BACSU Uncharacterized HTH-type transcriptional regulator YazB OS=Bacillus subtilis (strain 168) OX=224308 GN=yazB PE=4 SV=1	0.16342	0.805081
sp|O34973|YTAP_BACSU	sp|O34973|YTAP_BACSU Putative hydrolase YtaP OS=Bacillus subtilis (strain 168) OX=224308 GN=ytaP PE=3 SV=1	-0.14159	0.805081
sp|Q02115|TAGU_BACSU	sp|Q02115|TAGU_BACSU Polyisoprenyl-teichoic acid--peptidoglycan teichoic acid transferase TagU OS=Bacillus subtilis (strain 168) OX=224308 GN=tagU PE=1 SV=1	-0.196902	0.805081
sp|O32118|YUZD_BACSU	sp|O32118|YUZD_BACSU Putative disulfide oxidoreductase YuzD OS=Bacillus subtilis (strain 168) OX=224308 GN=yuzD PE=4 SV=1	-0.401605	0.805144
sp|O34454|YKAA_BACSU	sp|O34454|YKAA_BACSU UPF0111 protein YkaA OS=Bacillus subtilis (strain 168) OX=224308 GN=ykaA PE=3 SV=1	0.0529464	0.805144
sp|P35150|DACB_BACSU	sp|P35150|DACB_BACSU D-alanyl-D-alanine carboxypeptidase DacB OS=Bacillus subtilis (strain 168) OX=224308 GN=dacB PE=1 SV=1	-0.0747335	0.805144
sp|P39155|PAP_BACSU	sp|P39155|PAP_BACSU Protein-arginine-phosphatase OS=Bacillus subtilis (strain 168) OX=224308 GN=ywlE PE=1 SV=1	0.217608	0.805144
sp|P96589|KIMA_BACSU	sp|P96589|KIMA_BACSU Potassium transporter KimA OS=Bacillus subtilis (strain 168) OX=224308 GN=kimA PE=1 SV=1	-0.145185	0.805144
sp|Q01466|MREC_BACSU	sp|Q01466|MREC_BACSU Cell shape-determining protein MreC OS=Bacillus subtilis (strain 168) OX=224308 GN=mreC PE=1 SV=3	0.412003	0.805144
sp|O34423|YJQC_BACSU	sp|O34423|YJQC_BACSU Uncharacterized protein YjqC OS=Bacillus subtilis (strain 168) OX=224308 GN=yjqC PE=3 SV=2	-0.0783947	0.80563
sp|P17889|IF2_BACSU	sp|P17889|IF2_BACSU Translation initiation factor IF-2 OS=Bacillus subtilis (strain 168) OX=224308 GN=infB PE=3 SV=1	0.0840486	0.808438
sp|O34586|YLBC_BACSU	sp|O34586|YLBC_BACSU Uncharacterized membrane protein YlbC OS=Bacillus subtilis (strain 168) OX=224308 GN=ylbC PE=4 SV=1	0.0804434	0.811241
sp|P39132|YHBE_BACSU	sp|P39132|YHBE_BACSU Uncharacterized protein YhbE OS=Bacillus subtilis (strain 168) OX=224308 GN=yhbE PE=4 SV=2	0.0919771	0.811241
sp|O06012|ADHB_BACSU	sp|O06012|ADHB_BACSU Uncharacterized zinc-type alcohol dehydrogenase-like protein AdhB OS=Bacillus subtilis (strain 168) OX=224308 GN=adhB PE=3 SV=2	0.0675212	0.816844
sp|O32253|CGGR_BACSU	sp|O32253|CGGR_BACSU Central glycolytic genes regulator OS=Bacillus subtilis (strain 168) OX=224308 GN=cggR PE=1 SV=1	-0.19112	0.818796
sp|Q45480|YLYB_BACSU	sp|Q45480|YLYB_BACSU Uncharacterized RNA pseudouridine synthase YlyB OS=Bacillus subtilis (strain 168) OX=224308 GN=ylyB PE=3 SV=3	-0.0744229	0.818796
sp|P11998|RISB_BACSU	sp|P11998|RISB_BACSU 6,7-dimethyl-8-ribityllumazine synthase OS=Bacillus subtilis (strain 168) OX=224308 GN=ribH PE=1 SV=2	0.103491	0.819626
sp|O34962|MAO4_BACSU	sp|O34962|MAO4_BACSU Probable NAD-dependent malic enzyme 4 OS=Bacillus subtilis (strain 168) OX=224308 GN=ytsJ PE=3 SV=1	-0.105732	0.819728
sp|P42068|HUTG_BACSU	sp|P42068|HUTG_BACSU Formimidoylglutamase OS=Bacillus subtilis (strain 168) OX=224308 GN=hutG PE=1 SV=1	-0.0581386	0.82163
sp|O34812|YFMJ_BACSU	sp|O34812|YFMJ_BACSU Putative NADP-dependent oxidoreductase YfmJ OS=Bacillus subtilis (strain 168) OX=224308 GN=yfmJ PE=2 SV=1	0.09675	0.82255
sp|O35011|RPOZ_BACSU	sp|O35011|RPOZ_BACSU DNA-directed RNA polymerase subunit omega OS=Bacillus subtilis (strain 168) OX=224308 GN=rpoZ PE=3 SV=1	-0.0738914	0.82255
sp|P49814|MDH_BACSU	sp|P49814|MDH_BACSU Malate dehydrogenase OS=Bacillus subtilis (strain 168) OX=224308 GN=mdh PE=1 SV=3	0.0672075	0.82255
sp|O34569|YOAA_BACSU	sp|O34569|YOAA_BACSU Uncharacterized N-acetyltransferase YoaA OS=Bacillus subtilis (strain 168) OX=224308 GN=yoaA PE=3 SV=2	-0.236918	0.824685
sp|O34899|PDUO_BACSU	sp|O34899|PDUO_BACSU Corrinoid adenosyltransferase OS=Bacillus subtilis (strain 168) OX=224308 GN=yvqK PE=1 SV=2	0.1583	0.824685
sp|P23308|SINI_BACSU	sp|P23308|SINI_BACSU Protein SinI OS=Bacillus subtilis (strain 168) OX=224308 GN=sinI PE=1 SV=1	0.22356	0.824685
sp|P37811|ATPD_BACSU	sp|P37811|ATPD_BACSU ATP synthase subunit delta OS=Bacillus subtilis (strain 168) OX=224308 GN=atpH PE=1 SV=1	0.0982987	0.824685
sp|P39575|GALT_BACSU	sp|P39575|GALT_BACSU Galactose-1-phosphate uridylyltransferase OS=Bacillus subtilis (strain 168) OX=224308 GN=galT PE=3 SV=2	-0.0973668	0.824685
sp|P39914|YTXJ_BACSU	sp|P39914|YTXJ_BACSU Uncharacterized protein YtxJ OS=Bacillus subtilis (strain 168) OX=224308 GN=ytxJ PE=4 SV=1	-0.0723114	0.824685
sp|P96608|YDBM_BACSU	sp|P96608|YDBM_BACSU Putative acyl-CoA dehydrogenase YdbM OS=Bacillus subtilis (strain 168) OX=224308 GN=ydbM PE=2 SV=1	0.137644	0.824685
sp|O31657|HTPX_BACSU	sp|O31657|HTPX_BACSU Protease HtpX homolog OS=Bacillus subtilis (strain 168) OX=224308 GN=htpX PE=3 SV=1	-0.0772688	0.827313
sp|O32062|SAFA_BACSU	sp|O32062|SAFA_BACSU SpoIVD-associated factor A OS=Bacillus subtilis (strain 168) OX=224308 GN=safA PE=1 SV=1	0.0969646	0.827313
sp|P32395|DCUP_BACSU	sp|P32395|DCUP_BACSU Uroporphyrinogen decarboxylase OS=Bacillus subtilis (strain 168) OX=224308 GN=hemE PE=1 SV=1	-0.083386	0.827313
sp|Q06755|ISPD_BACSU	sp|Q06755|ISPD_BACSU 2-C-methyl-D-erythritol 4-phosphate cytidylyltransferase OS=Bacillus subtilis (strain 168) OX=224308 GN=ispD PE=1 SV=2	0.171391	0.827313
sp|O07543|YHEB_BACSU	sp|O07543|YHEB_BACSU UPF0754 membrane protein YheB OS=Bacillus subtilis (strain 168) OX=224308 GN=yheB PE=3 SV=1	0.0703856	0.832526
sp|O31818|YNZC_BACSU	sp|O31818|YNZC_BACSU UPF0291 protein YnzC OS=Bacillus subtilis (strain 168) OX=224308 GN=ynzC PE=1 SV=1	-0.533634	0.832526
sp|O32254|YVBT_BACSU	sp|O32254|YVBT_BACSU Uncharacterized protein YvbT OS=Bacillus subtilis (strain 168) OX=224308 GN=yvbT PE=4 SV=1	0.0702308	0.832526
sp|P08066|SDHB_BACSU	sp|P08066|SDHB_BACSU Succinate dehydrogenase iron-sulfur subunit OS=Bacillus subtilis (strain 168) OX=224308 GN=sdhB PE=3 SV=3	-0.153363	0.832526
sp|P39571|GERBC_BACSU	sp|P39571|GERBC_BACSU Spore germination protein B3 OS=Bacillus subtilis (strain 168) OX=224308 GN=gerBC PE=1 SV=1	0.163942	0.832526
sp|P39576|ILVE2_BACSU	sp|P39576|ILVE2_BACSU Branched-chain-amino-acid aminotransferase 2 OS=Bacillus subtilis (strain 168) OX=224308 GN=ilvK PE=1 SV=5	0.254229	0.832526
sp|P54389|YPIA_BACSU	sp|P54389|YPIA_BACSU TPR repeat-containing protein YpiA OS=Bacillus subtilis (strain 168) OX=224308 GN=ypiA PE=4 SV=1	-0.0526219	0.832526
sp|P54455|NADD_BACSU	sp|P54455|NADD_BACSU Nicotinate-nucleotide adenylyltransferase OS=Bacillus subtilis (strain 168) OX=224308 GN=nadD PE=1 SV=1	-0.188855	0.832526
sp|P54604|YHCT_BACSU	sp|P54604|YHCT_BACSU Uncharacterized RNA pseudouridine synthase YhcT OS=Bacillus subtilis (strain 168) OX=224308 GN=yhcT PE=3 SV=2	0.359446	0.832526
sp|P96693|MHQO_BACSU	sp|P96693|MHQO_BACSU Putative ring-cleaving dioxygenase MhqO OS=Bacillus subtilis (strain 168) OX=224308 GN=mhqO PE=1 SV=1	-0.0898827	0.832526
sp|Q01465|MREB_BACSU	sp|Q01465|MREB_BACSU Cell shape-determining protein MreB OS=Bacillus subtilis (strain 168) OX=224308 GN=mreB PE=1 SV=3	-0.0538977	0.832526
sp|Q06797|RL1_BACSU	sp|Q06797|RL1_BACSU 50S ribosomal protein L1 OS=Bacillus subtilis (strain 168) OX=224308 GN=rplA PE=1 SV=4	0.0665581	0.832526
sp|P12875|RL14_BACSU	sp|P12875|RL14_BACSU 50S ribosomal protein L14 OS=Bacillus subtilis (strain 168) OX=224308 GN=rplN PE=1 SV=1	0.059035	0.835671
sp|O34484|MAP12_BACSU	sp|O34484|MAP12_BACSU Methionine aminopeptidase 2 OS=Bacillus subtilis (strain 168) OX=224308 GN=mapB PE=1 SV=1	-0.0650241	0.83629
sp|P46912|QCRB_BACSU	sp|P46912|QCRB_BACSU Menaquinol-cytochrome c reductase cytochrome b subunit OS=Bacillus subtilis (strain 168) OX=224308 GN=qcrB PE=1 SV=1	-0.0878394	0.83827
sp|P39593|THIM_BACSU	sp|P39593|THIM_BACSU Hydroxyethylthiazole kinase OS=Bacillus subtilis (strain 168) OX=224308 GN=thiM PE=1 SV=1	-0.175067	0.844208
sp|O06491|GATA_BACSU	sp|O06491|GATA_BACSU Glutamyl-tRNA(Gln) amidotransferase subunit A OS=Bacillus subtilis (strain 168) OX=224308 GN=gatA PE=3 SV=3	0.0589177	0.844891
sp|O06492|GATC_BACSU	sp|O06492|GATC_BACSU Glutamyl-tRNA(Gln) amidotransferase subunit C OS=Bacillus subtilis (strain 168) OX=224308 GN=gatC PE=3 SV=3	-0.0636503	0.844891
sp|O32210|GR_BACSU	sp|O32210|GR_BACSU Glyoxal reductase OS=Bacillus subtilis (strain 168) OX=224308 GN=yvgN PE=1 SV=1	-0.0754919	0.844891
sp|O34476|CYSM_BACSU	sp|O34476|CYSM_BACSU Probable cysteine synthase OS=Bacillus subtilis (strain 168) OX=224308 GN=ytkP PE=3 SV=1	-0.0801501	0.844891
sp|P17894|RECN_BACSU	sp|P17894|RECN_BACSU DNA repair protein RecN OS=Bacillus subtilis (strain 168) OX=224308 GN=recN PE=3 SV=2	-0.661889	0.844891
sp|P32732|TRUB_BACSU	sp|P32732|TRUB_BACSU tRNA pseudouridine synthase B OS=Bacillus subtilis (strain 168) OX=224308 GN=truB PE=3 SV=2	-0.0913546	0.844891
sp|P39153|SUA5_BACSU	sp|P39153|SUA5_BACSU Threonylcarbamoyl-AMP synthase OS=Bacillus subtilis (strain 168) OX=224308 GN=ywlC PE=1 SV=1	-0.134051	0.844891
sp|P39617|YWDI_BACSU	sp|P39617|YWDI_BACSU Uncharacterized protein YwdI OS=Bacillus subtilis (strain 168) OX=224308 GN=ywdI PE=2 SV=1	-0.217978	0.844891
sp|P50620|RIR1_BACSU	sp|P50620|RIR1_BACSU Ribonucleoside-diphosphate reductase subunit alpha OS=Bacillus subtilis (strain 168) OX=224308 GN=nrdE PE=1 SV=1	0.278412	0.844891
sp|P50848|CBP1_BACSU	sp|P50848|CBP1_BACSU Carboxypeptidase 1 OS=Bacillus subtilis (strain 168) OX=224308 GN=ypwA PE=1 SV=1	-0.072994	0.844891
sp|P54533|DLDH2_BACSU	sp|P54533|DLDH2_BACSU Dihydrolipoyl dehydrogenase OS=Bacillus subtilis (strain 168) OX=224308 GN=bfmBC PE=3 SV=1	-0.0758188	0.844891
sp|P54586|YHCB_BACSU	sp|P54586|YHCB_BACSU Uncharacterized protein YhcB OS=Bacillus subtilis (strain 168) OX=224308 GN=yhcB PE=4 SV=1	-0.0724594	0.844891
sp|P96698|COTP_BACSU	sp|P96698|COTP_BACSU Spore coat protein P OS=Bacillus subtilis (strain 168) OX=224308 GN=cotP PE=2 SV=1	0.0954744	0.844891
sp|P19946|RL15_BACSU	sp|P19946|RL15_BACSU 50S ribosomal protein L15 OS=Bacillus subtilis (strain 168) OX=224308 GN=rplO PE=1 SV=1	0.0729652	0.846459
sp|O34894|EZRA_BACSU	sp|O34894|EZRA_BACSU Septation ring formation regulator EzrA OS=Bacillus subtilis (strain 168) OX=224308 GN=ezrA PE=1 SV=1	0.122686	0.846609
sp|P46919|GPDA_BACSU	sp|P46919|GPDA_BACSU Glycerol-3-phosphate dehydrogenase [NAD(P)+] OS=Bacillus subtilis (strain 168) OX=224308 GN=gpsA PE=3 SV=2	-0.0547643	0.846891
sp|P21464|RS2_BACSU	sp|P21464|RS2_BACSU 30S ribosomal protein S2 OS=Bacillus subtilis (strain 168) OX=224308 GN=rpsB PE=1 SV=3	-0.0601204	0.847573
sp|O34328|KGUA_BACSU	sp|O34328|KGUA_BACSU Guanylate kinase OS=Bacillus subtilis (strain 168) OX=224308 GN=gmk PE=3 SV=2	0.0536486	0.848024
sp|O34402|YRRD_BACSU	sp|O34402|YRRD_BACSU Uncharacterized protein YrrD OS=Bacillus subtilis (strain 168) OX=224308 GN=yrrD PE=4 SV=1	0.290488	0.848024
sp|P46354|PUNA_BACSU	sp|P46354|PUNA_BACSU Purine nucleoside phosphorylase 1 OS=Bacillus subtilis (strain 168) OX=224308 GN=punA PE=1 SV=1	0.0883175	0.848024
sp|O07513|HIT_BACSU	sp|O07513|HIT_BACSU Protein hit OS=Bacillus subtilis (strain 168) OX=224308 GN=hit PE=1 SV=1	-0.0555407	0.851651
sp|O31573|YFHE_BACSU	sp|O31573|YFHE_BACSU Uncharacterized protein YfhE OS=Bacillus subtilis (strain 168) OX=224308 GN=yfhE PE=4 SV=1	0.065338	0.851651
sp|P37478|WALR_BACSU	sp|P37478|WALR_BACSU Transcriptional regulatory protein WalR OS=Bacillus subtilis (strain 168) OX=224308 GN=walR PE=1 SV=1	-0.120396	0.851651
sp|P94507|UPPP_BACSU	sp|P94507|UPPP_BACSU Undecaprenyl-diphosphatase OS=Bacillus subtilis (strain 168) OX=224308 GN=uppP PE=3 SV=2	0.158502	0.851651
sp|P16440|RISA_BACSU	sp|P16440|RISA_BACSU Riboflavin synthase OS=Bacillus subtilis (strain 168) OX=224308 GN=ribE PE=1 SV=2	0.112096	0.851855
sp|O31593|YHBJ_BACSU	sp|O31593|YHBJ_BACSU Putative efflux system component YhbJ OS=Bacillus subtilis (strain 168) OX=224308 GN=yhbJ PE=3 SV=1	-0.0737734	0.852219
sp|P37585|MURG_BACSU	sp|P37585|MURG_BACSU UDP-N-acetylglucosamine--N-acetylmuramyl-(pentapeptide) pyrophosphoryl-undecaprenol N-acetylglucosamine transferase OS=Bacillus subtilis (strain 168) OX=224308 GN=murG PE=3 SV=3	-0.122091	0.852219
sp|O32113|SUFA_BACSU	sp|O32113|SUFA_BACSU Uncharacterized protein SufA OS=Bacillus subtilis (strain 168) OX=224308 GN=sufA PE=3 SV=1	0.0805294	0.852508
sp|O34611|YOAR_BACSU	sp|O34611|YOAR_BACSU Uncharacterized protein YoaR OS=Bacillus subtilis (strain 168) OX=224308 GN=yoaR PE=4 SV=1	-0.147398	0.853801
sp|P42981|BSHB1_BACSU	sp|P42981|BSHB1_BACSU N-acetyl-alpha-D-glucosaminyl L-malate deacetylase 1 OS=Bacillus subtilis (strain 168) OX=224308 GN=bshB1 PE=1 SV=2	-0.221984	0.853801
sp|P46920|OPUAA_BACSU	sp|P46920|OPUAA_BACSU Glycine betaine transport ATP-binding protein OpuAA OS=Bacillus subtilis (strain 168) OX=224308 GN=opuAA PE=1 SV=3	-0.0424461	0.853801
sp|P37570|MCSB_BACSU	sp|P37570|MCSB_BACSU Protein-arginine kinase OS=Bacillus subtilis (strain 168) OX=224308 GN=mcsB PE=1 SV=1	-0.0901697	0.854588
sp|O31590|TRML_BACSU	sp|O31590|TRML_BACSU Putative tRNA (cytidine(34)-2-O)-methyltransferase OS=Bacillus subtilis (strain 168) OX=224308 GN=cspR PE=3 SV=2	-0.103121	0.858012
sp|O32038|SYDND_BACSU	sp|O32038|SYDND_BACSU Aspartate--tRNA(Asp/Asn) ligase OS=Bacillus subtilis (strain 168) OX=224308 GN=aspS PE=3 SV=1	0.041225	0.858182
sp|O31691|GLCT_BACSU	sp|O31691|GLCT_BACSU PtsGHI operon antiterminator OS=Bacillus subtilis (strain 168) OX=224308 GN=glcT PE=1 SV=3	-0.227949	0.8589
sp|O05519|YDIF_BACSU	sp|O05519|YDIF_BACSU Putative ATP-binding protein YdiF OS=Bacillus subtilis (strain 168) OX=224308 GN=ydiF PE=3 SV=2	0.0975977	0.8598
sp|O06990|MDXF_BACSU	sp|O06990|MDXF_BACSU Maltodextrin transport system permease protein MdxF OS=Bacillus subtilis (strain 168) OX=224308 GN=mdxF PE=3 SV=1	0.063951	0.859983
sp|P24141|OPPA_BACSU	sp|P24141|OPPA_BACSU Oligopeptide-binding protein OppA OS=Bacillus subtilis (strain 168) OX=224308 GN=oppA PE=1 SV=1	0.0507211	0.861212
sp|P54380|SYGA_BACSU	sp|P54380|SYGA_BACSU Glycine--tRNA ligase alpha subunit OS=Bacillus subtilis (strain 168) OX=224308 GN=glyQ PE=3 SV=1	0.0416295	0.862672
sp|O31857|BSHB2_BACSU	sp|O31857|BSHB2_BACSU Probable N-acetyl-alpha-D-glucosaminyl L-malate deacetylase 2 OS=Bacillus subtilis (strain 168) OX=224308 GN=bshB2 PE=3 SV=2	-0.0970052	0.863951
sp|P50740|IDI2_BACSU	sp|P50740|IDI2_BACSU Isopentenyl-diphosphate delta-isomerase OS=Bacillus subtilis (strain 168) OX=224308 GN=fni PE=1 SV=2	-0.1296	0.863951
sp|O32092|YUEI_BACSU	sp|O32092|YUEI_BACSU Uncharacterized protein YueI OS=Bacillus subtilis (strain 168) OX=224308 GN=yueI PE=1 SV=1	0.0872178	0.865382
sp|P37945|LON1_BACSU	sp|P37945|LON1_BACSU Lon protease 1 OS=Bacillus subtilis (strain 168) OX=224308 GN=lon1 PE=1 SV=1	-0.0430323	0.865382
sp|P39620|GERQ_BACSU	sp|P39620|GERQ_BACSU Spore coat protein GerQ OS=Bacillus subtilis (strain 168) OX=224308 GN=gerQ PE=1 SV=1	0.0664572	0.865382
sp|P39696|COMER_BACSU	sp|P39696|COMER_BACSU ComE operon protein 4 OS=Bacillus subtilis (strain 168) OX=224308 GN=comER PE=3 SV=3	-0.279786	0.865382
sp|P40869|SP5AD_BACSU	sp|P40869|SP5AD_BACSU Stage V sporulation protein AD OS=Bacillus subtilis (strain 168) OX=224308 GN=spoVAD PE=1 SV=1	-0.083888	0.865382
sp|O05231|KAPD_BACSU	sp|O05231|KAPD_BACSU Probable 3-5 exonuclease KapD OS=Bacillus subtilis (strain 168) OX=224308 GN=kapD PE=3 SV=1	-0.211297	0.865417
sp|P0CI78|RL24_BACSU	sp|P0CI78|RL24_BACSU 50S ribosomal protein L24 OS=Bacillus subtilis (strain 168) OX=224308 GN=rplX PE=1 SV=1	-0.0479667	0.865417
sp|P94421|YCLQ_BACSU	sp|P94421|YCLQ_BACSU Petrobactin-binding protein YclQ OS=Bacillus subtilis (strain 168) OX=224308 GN=yclQ PE=1 SV=1	-0.0729874	0.867009
sp|C0SPB9|YKON_BACSU	sp|C0SPB9|YKON_BACSU Uncharacterized glycosyltransferase YkoN OS=Bacillus subtilis (strain 168) OX=224308 GN=ykoN PE=3 SV=1	-0.38482	0.867444
sp|O07001|YVDT_BACSU	sp|O07001|YVDT_BACSU Uncharacterized HTH-type transcriptional regulator YvdT OS=Bacillus subtilis (strain 168) OX=224308 GN=yvdT PE=1 SV=1	0.0630907	0.867954
sp|O34805|YVRC_BACSU	sp|O34805|YVRC_BACSU Uncharacterized ABC transporter substrate-binding lipoprotein YvrC OS=Bacillus subtilis (strain 168) OX=224308 GN=yvrC PE=3 SV=1	-0.106626	0.867954
sp|P21467|RS5_BACSU	sp|P21467|RS5_BACSU 30S ribosomal protein S5 OS=Bacillus subtilis (strain 168) OX=224308 GN=rpsE PE=1 SV=3	-0.0505288	0.867954
sp|P39071|DHBA_BACSU	sp|P39071|DHBA_BACSU 2,3-dihydro-2,3-dihydroxybenzoate dehydrogenase OS=Bacillus subtilis (strain 168) OX=224308 GN=dhbA PE=1 SV=3	-0.038885	0.867954
sp|P94504|YVRH_BACSU	sp|P94504|YVRH_BACSU Transcriptional regulatory protein YvrH OS=Bacillus subtilis (strain 168) OX=224308 GN=yvrH PE=3 SV=4	0.186471	0.867954
sp|P96714|YWQB_BACSU	sp|P96714|YWQB_BACSU Uncharacterized protein YwqB OS=Bacillus subtilis (strain 168) OX=224308 GN=ywqB PE=4 SV=2	-0.821472	0.867954
sp|P54451|YQEF_BACSU	sp|P54451|YQEF_BACSU Uncharacterized lipoprotein YqeF OS=Bacillus subtilis (strain 168) OX=224308 GN=yqeF PE=3 SV=1	-0.168139	0.868311
sp|P39772|SYN_BACSU	sp|P39772|SYN_BACSU Asparagine--tRNA ligase OS=Bacillus subtilis (strain 168) OX=224308 GN=asnS PE=3 SV=2	-0.0365452	0.868622
sp|O06724|YISK_BACSU	sp|O06724|YISK_BACSU Uncharacterized protein YisK OS=Bacillus subtilis (strain 168) OX=224308 GN=yisK PE=2 SV=1	-0.0555926	0.870627
sp|Q45614|WALK_BACSU	sp|Q45614|WALK_BACSU Sensor histidine kinase WalK OS=Bacillus subtilis (strain 168) OX=224308 GN=walK PE=1 SV=1	-0.124771	0.872503
sp|O31430|SKFH_BACSU	sp|O31430|SKFH_BACSU Thioredoxin-like protein SkfH OS=Bacillus subtilis (strain 168) OX=224308 GN=skfH PE=1 SV=2	-0.0827367	0.872789
sp|O31457|TRHO_BACSU	sp|O31457|TRHO_BACSU tRNA uridine(34) hydroxylase OS=Bacillus subtilis (strain 168) OX=224308 GN=trhO PE=3 SV=1	-0.061881	0.872789
sp|O32162|SUFB_BACSU	sp|O32162|SUFB_BACSU FeS cluster assembly protein SufB OS=Bacillus subtilis (strain 168) OX=224308 GN=sufB PE=3 SV=1	-0.0651599	0.872789
sp|P07868|GERAA_BACSU	sp|P07868|GERAA_BACSU Spore germination protein A1 OS=Bacillus subtilis (strain 168) OX=224308 GN=gerAA PE=2 SV=3	0.102961	0.872789
sp|P27876|TPIS_BACSU	sp|P27876|TPIS_BACSU Triosephosphate isomerase OS=Bacillus subtilis (strain 168) OX=224308 GN=tpiA PE=1 SV=3	0.0562816	0.872789
sp|P94478|HFLX_BACSU	sp|P94478|HFLX_BACSU GTPase HflX OS=Bacillus subtilis (strain 168) OX=224308 GN=hflX PE=3 SV=2	-0.113114	0.873372
sp|O31588|YHZB_BACSU	sp|O31588|YHZB_BACSU Uncharacterized protein YhzB OS=Bacillus subtilis (strain 168) OX=224308 GN=yhzB PE=4 SV=1	0.193781	0.874145
sp|P39577|DLTE_BACSU	sp|P39577|DLTE_BACSU Uncharacterized oxidoreductase DltE OS=Bacillus subtilis (strain 168) OX=224308 GN=dltE PE=3 SV=2	-0.0402471	0.874886
sp|O32098|YUEE_BACSU	sp|O32098|YUEE_BACSU Putative phosphohydrolase YueE OS=Bacillus subtilis (strain 168) OX=224308 GN=yueE PE=4 SV=1	-0.339495	0.875621
sp|Q04810|DPAB_BACSU	sp|Q04810|DPAB_BACSU Dipicolinate synthase subunit B OS=Bacillus subtilis (strain 168) OX=224308 GN=dpaB PE=1 SV=1	0.0509769	0.875621
sp|O32117|YUTJ_BACSU	sp|O32117|YUTJ_BACSU NADH dehydrogenase-like protein YutJ OS=Bacillus subtilis (strain 168) OX=224308 GN=yutJ PE=3 SV=2	0.22803	0.879357
sp|P17631|DNAJ_BACSU	sp|P17631|DNAJ_BACSU Chaperone protein DnaJ OS=Bacillus subtilis (strain 168) OX=224308 GN=dnaJ PE=2 SV=3	0.0613778	0.879357
sp|P54419|METK_BACSU	sp|P54419|METK_BACSU S-adenosylmethionine synthase OS=Bacillus subtilis (strain 168) OX=224308 GN=metK PE=3 SV=2	0.0468034	0.879782
sp|O32187|YUSU_BACSU	sp|O32187|YUSU_BACSU Uncharacterized protein YusU OS=Bacillus subtilis (strain 168) OX=224308 GN=yusU PE=4 SV=1	0.0587509	0.880265
sp|P09124|G3P1_BACSU	sp|P09124|G3P1_BACSU Glyceraldehyde-3-phosphate dehydrogenase 1 OS=Bacillus subtilis (strain 168) OX=224308 GN=gapA PE=1 SV=2	0.0428194	0.881387
sp|P37528|PDXT_BACSU	sp|P37528|PDXT_BACSU Pyridoxal 5-phosphate synthase subunit PdxT OS=Bacillus subtilis (strain 168) OX=224308 GN=pdxT PE=1 SV=1	0.0622947	0.881387
sp|P46921|OPUAB_BACSU	sp|P46921|OPUAB_BACSU Glycine betaine transport system permease protein OpuAB OS=Bacillus subtilis (strain 168) OX=224308 GN=opuAB PE=1 SV=1	-0.128374	0.881387
sp|O34558|YOPR_BACSU	sp|O34558|YOPR_BACSU SPbeta prophage-derived uncharacterized protein YopR OS=Bacillus subtilis (strain 168) OX=224308 GN=yopR PE=4 SV=2	-0.372579	0.885353
sp|P12877|RL5_BACSU	sp|P12877|RL5_BACSU 50S ribosomal protein L5 OS=Bacillus subtilis (strain 168) OX=224308 GN=rplE PE=1 SV=1	-0.0370135	0.885353
sp|O32192|CSSR_BACSU	sp|O32192|CSSR_BACSU Transcriptional regulatory protein CssR OS=Bacillus subtilis (strain 168) OX=224308 GN=cssR PE=1 SV=1	0.17993	0.88805
sp|O35020|MNMA_BACSU	sp|O35020|MNMA_BACSU tRNA-specific 2-thiouridylase MnmA OS=Bacillus subtilis (strain 168) OX=224308 GN=mnmA PE=3 SV=4	0.0587703	0.88805
sp|P37956|SPL_BACSU	sp|P37956|SPL_BACSU Spore photoproduct lyase OS=Bacillus subtilis (strain 168) OX=224308 GN=splB PE=1 SV=1	-0.0341827	0.889129
sp|O34726|YFLS_BACSU	sp|O34726|YFLS_BACSU Putative malate transporter YflS OS=Bacillus subtilis (strain 168) OX=224308 GN=yflS PE=2 SV=1	-0.275002	0.892842
sp|P35163|RESD_BACSU	sp|P35163|RESD_BACSU Transcriptional regulatory protein ResD OS=Bacillus subtilis (strain 168) OX=224308 GN=resD PE=3 SV=2	0.0421519	0.893044
sp|P28368|HPF_BACSU	sp|P28368|HPF_BACSU Ribosome hibernation promotion factor OS=Bacillus subtilis (strain 168) OX=224308 GN=yvyD PE=1 SV=2	0.270242	0.893602
sp|O32176|FADE_BACSU	sp|O32176|FADE_BACSU Probable acyl-CoA dehydrogenase OS=Bacillus subtilis (strain 168) OX=224308 GN=fadE PE=2 SV=1	-0.0437343	0.896212
sp|P71082|YGAD_BACSU	sp|P71082|YGAD_BACSU Putative multidrug export ATP-binding/permease protein YgaD OS=Bacillus subtilis (strain 168) OX=224308 GN=ygaD PE=3 SV=2	0.142759	0.897503
sp|P50727|FER_BACSU	sp|P50727|FER_BACSU Ferredoxin OS=Bacillus subtilis (strain 168) OX=224308 GN=fer PE=1 SV=2	-0.134723	0.898176
sp|P54522|EX7S_BACSU	sp|P54522|EX7S_BACSU Exodeoxyribonuclease 7 small subunit OS=Bacillus subtilis (strain 168) OX=224308 GN=xseB PE=3 SV=3	-0.0966461	0.898176
sp|O32229|YVAG_BACSU	sp|O32229|YVAG_BACSU Uncharacterized oxidoreductase YvaG OS=Bacillus subtilis (strain 168) OX=224308 GN=yvaG PE=3 SV=1	0.0486809	0.899734
sp|P94541|RNH3_BACSU	sp|P94541|RNH3_BACSU Ribonuclease HIII OS=Bacillus subtilis (strain 168) OX=224308 GN=rnhC PE=1 SV=2	-0.162147	0.899787
sp|O31498|DNLJ_BACSU	sp|O31498|DNLJ_BACSU DNA ligase OS=Bacillus subtilis (strain 168) OX=224308 GN=ligA PE=3 SV=1	0.0331977	0.899862
sp|P80885|KPYK_BACSU	sp|P80885|KPYK_BACSU Pyruvate kinase OS=Bacillus subtilis (strain 168) OX=224308 GN=pyk PE=1 SV=2	0.0496193	0.901286
sp|P35164|RESE_BACSU	sp|P35164|RESE_BACSU Sensor histidine kinase ResE OS=Bacillus subtilis (strain 168) OX=224308 GN=resE PE=1 SV=1	-0.112936	0.902438
sp|Q7WY68|YOZQ_BACSU	sp|Q7WY68|YOZQ_BACSU Uncharacterized protein YozQ OS=Bacillus subtilis (strain 168) OX=224308 GN=yozQ PE=4 SV=1	0.0461787	0.90593
sp|O06972|YVCI_BACSU	sp|O06972|YVCI_BACSU Uncharacterized Nudix hydrolase YvcI OS=Bacillus subtilis (strain 168) OX=224308 GN=yvcI PE=3 SV=1	-0.0796231	0.906813
sp|O34471|YTLQ_BACSU	sp|O34471|YTLQ_BACSU Uncharacterized protein YtlQ OS=Bacillus subtilis (strain 168) OX=224308 GN=ytlQ PE=4 SV=1	-0.348899	0.906813
sp|P11469|YSMA_BACSU	sp|P11469|YSMA_BACSU Uncharacterized protein YsmA OS=Bacillus subtilis (strain 168) OX=224308 GN=ysmA PE=4 SV=1	-0.117525	0.907958
sp|P37954|UVRB_BACSU	sp|P37954|UVRB_BACSU UvrABC system protein B OS=Bacillus subtilis (strain 168) OX=224308 GN=uvrB PE=1 SV=2	0.0603737	0.907958
sp|Q45538|COTJC_BACSU	sp|Q45538|COTJC_BACSU Protein CotJC OS=Bacillus subtilis (strain 168) OX=224308 GN=cotJC PE=3 SV=1	-0.0552566	0.907958
sp|P45902|YQAE_BACSU	sp|P45902|YQAE_BACSU Uncharacterized HTH-type transcriptional regulator YqaE OS=Bacillus subtilis (strain 168) OX=224308 GN=yqaE PE=4 SV=1	0.0780984	0.908296
sp|O31503|RLMCD_BACSU	sp|O31503|RLMCD_BACSU 23S rRNA (uracil-C(5))-methyltransferase RlmCD OS=Bacillus subtilis (strain 168) OX=224308 GN=rlmCD PE=1 SV=1	0.0510951	0.909605
sp|P54485|YQGB_BACSU	sp|P54485|YQGB_BACSU Uncharacterized protein YqgB OS=Bacillus subtilis (strain 168) OX=224308 GN=yqgB PE=4 SV=2	0.0475257	0.909605
sp|P94569|YSOA_BACSU	sp|P94569|YSOA_BACSU TPR repeat-containing protein YsoA OS=Bacillus subtilis (strain 168) OX=224308 GN=ysoA PE=4 SV=2	0.0678023	0.909605
sp|P39759|YKQA_BACSU	sp|P39759|YKQA_BACSU Putative gamma-glutamylcyclotransferase YkqA OS=Bacillus subtilis (strain 168) OX=224308 GN=ykqA PE=1 SV=1	0.293913	0.911848
sp|P80874|GS69_BACSU	sp|P80874|GS69_BACSU Aldo-keto reductase YhdN OS=Bacillus subtilis (strain 168) OX=224308 GN=yhdN PE=1 SV=2	-0.136926	0.912165
sp|O34623|DPO3A_BACSU	sp|O34623|DPO3A_BACSU DNA polymerase III subunit alpha OS=Bacillus subtilis (strain 168) OX=224308 GN=dnaE PE=3 SV=1	0.137586	0.912452
sp|P24011|COX2_BACSU	sp|P24011|COX2_BACSU Cytochrome c oxidase subunit 2 OS=Bacillus subtilis (strain 168) OX=224308 GN=ctaC PE=3 SV=2	-0.22252	0.912452
sp|P24137|OPPF_BACSU	sp|P24137|OPPF_BACSU Oligopeptide transport ATP-binding protein OppF OS=Bacillus subtilis (strain 168) OX=224308 GN=oppF PE=2 SV=3	0.0445238	0.912452
sp|P25503|HUTU_BACSU	sp|P25503|HUTU_BACSU Urocanate hydratase OS=Bacillus subtilis (strain 168) OX=224308 GN=hutU PE=1 SV=2	0.138655	0.912452
sp|P28619|RNPH_BACSU	sp|P28619|RNPH_BACSU Ribonuclease PH OS=Bacillus subtilis (strain 168) OX=224308 GN=rph PE=1 SV=1	0.0353884	0.912452
sp|P39062|ACSA_BACSU	sp|P39062|ACSA_BACSU Acetyl-coenzyme A synthetase OS=Bacillus subtilis (strain 168) OX=224308 GN=acsA PE=1 SV=1	-0.0617439	0.912452
sp|O35006|HIS4_BACSU	sp|O35006|HIS4_BACSU 1-(5-phosphoribosyl)-5-[(5-phosphoribosylamino)methylideneamino] imidazole-4-carboxamide isomerase OS=Bacillus subtilis (strain 168) OX=224308 GN=hisA PE=3 SV=1	-0.467687	0.913879
sp|O34599|ISCS1_BACSU	sp|O34599|ISCS1_BACSU Putative cysteine desulfurase IscS 1 OS=Bacillus subtilis (strain 168) OX=224308 GN=iscS1 PE=3 SV=2	-0.037455	0.914354
sp|P50833|YPPE_BACSU	sp|P50833|YPPE_BACSU Uncharacterized protein YppE OS=Bacillus subtilis (strain 168) OX=224308 GN=yppE PE=1 SV=1	0.116665	0.914675
sp|Q08352|DHA_BACSU	sp|Q08352|DHA_BACSU Alanine dehydrogenase OS=Bacillus subtilis (strain 168) OX=224308 GN=ald PE=1 SV=1	0.0612429	0.914675
sp|P39795|TREC_BACSU	sp|P39795|TREC_BACSU Trehalose-6-phosphate hydrolase OS=Bacillus subtilis (strain 168) OX=224308 GN=treA PE=1 SV=2	-0.202464	0.915078
sp|Q796C3|SQHC_BACSU	sp|Q796C3|SQHC_BACSU Sporulenol synthase OS=Bacillus subtilis (strain 168) OX=224308 GN=sqhC PE=1 SV=1	-0.0480731	0.915078
sp|P80244|CLPP_BACSU	sp|P80244|CLPP_BACSU ATP-dependent Clp protease proteolytic subunit OS=Bacillus subtilis (strain 168) OX=224308 GN=clpP PE=1 SV=3	0.0303384	0.91552
sp|P50841|YPTA_BACSU	sp|P50841|YPTA_BACSU Uncharacterized protein YptA OS=Bacillus subtilis (strain 168) OX=224308 GN=yptA PE=3 SV=1	-0.0659316	0.916885
sp|O05268|FENR2_BACSU	sp|O05268|FENR2_BACSU Ferredoxin--NADP reductase 2 OS=Bacillus subtilis (strain 168) OX=224308 GN=yumC PE=1 SV=2	-0.0322236	0.917296
sp|O34579|YFKD_BACSU	sp|O34579|YFKD_BACSU Uncharacterized protein YfkD OS=Bacillus subtilis (strain 168) OX=224308 GN=yfkD PE=2 SV=1	-0.0279396	0.918244
sp|P54545|DPO41_BACSU	sp|P54545|DPO41_BACSU DNA polymerase IV 1 OS=Bacillus subtilis (strain 168) OX=224308 GN=dinB1 PE=3 SV=2	0.164137	0.918244
sp|O34767|OXDD_BACSU	sp|O34767|OXDD_BACSU Oxalate decarboxylase OxdD OS=Bacillus subtilis (strain 168) OX=224308 GN=oxdD PE=1 SV=1	0.025549	0.918667
sp|P31847|YPUA_BACSU	sp|P31847|YPUA_BACSU Uncharacterized protein YpuA OS=Bacillus subtilis (strain 168) OX=224308 GN=ypuA PE=2 SV=2	-0.0463108	0.918667
sp|P80868|EFG_BACSU	sp|P80868|EFG_BACSU Elongation factor G OS=Bacillus subtilis (strain 168) OX=224308 GN=fusA PE=1 SV=3	0.0257793	0.918667
sp|O07582|SIGM_BACSU	sp|O07582|SIGM_BACSU ECF RNA polymerase sigma factor SigM OS=Bacillus subtilis (strain 168) OX=224308 GN=sigM PE=1 SV=1	0.0703755	0.921378
sp|P09339|ACNA_BACSU	sp|P09339|ACNA_BACSU Aconitate/2-methylaconitate hydratase OS=Bacillus subtilis (strain 168) OX=224308 GN=citB PE=1 SV=4	0.099718	0.921378
sp|P40769|YHFN_BACSU	sp|P40769|YHFN_BACSU Uncharacterized metalloprotease YhfN OS=Bacillus subtilis (strain 168) OX=224308 GN=yhfN PE=3 SV=2	-0.0940905	0.921378
sp|Q04797|DHAS_BACSU	sp|Q04797|DHAS_BACSU Aspartate-semialdehyde dehydrogenase OS=Bacillus subtilis (strain 168) OX=224308 GN=asd PE=1 SV=1	0.0515865	0.921378
sp|O34659|CDAR_BACSU	sp|O34659|CDAR_BACSU CdaA regulatory protein CdaR OS=Bacillus subtilis (strain 168) OX=224308 GN=cdaR PE=1 SV=2	-0.124802	0.92437
sp|O34693|RQCH_BACSU	sp|O34693|RQCH_BACSU Rqc2 homolog RqcH OS=Bacillus subtilis (strain 168) OX=224308 GN=rqcH PE=1 SV=2	0.0872472	0.92437
sp|P54608|YHCX_BACSU	sp|P54608|YHCX_BACSU Hydrolase YhcX OS=Bacillus subtilis (strain 168) OX=224308 GN=yhcX PE=3 SV=2	-0.0355423	0.92437
sp|O32221|COPZ_BACSU	sp|O32221|COPZ_BACSU Copper chaperone CopZ OS=Bacillus subtilis (strain 168) OX=224308 GN=copZ PE=1 SV=1	-0.137126	0.924908
sp|P37464|SYS_BACSU	sp|P37464|SYS_BACSU Serine--tRNA ligase OS=Bacillus subtilis (strain 168) OX=224308 GN=serS PE=3 SV=1	-0.0252231	0.924908
sp|O05521|REX_BACSU	sp|O05521|REX_BACSU Redox-sensing transcriptional repressor Rex OS=Bacillus subtilis (strain 168) OX=224308 GN=rex PE=1 SV=1	0.0617881	0.926122
sp|O34723|DESR_BACSU	sp|O34723|DESR_BACSU Transcriptional regulatory protein DesR OS=Bacillus subtilis (strain 168) OX=224308 GN=desR PE=1 SV=1	0.190527	0.926122
sp|P17893|ARGR_BACSU	sp|P17893|ARGR_BACSU Arginine repressor OS=Bacillus subtilis (strain 168) OX=224308 GN=argR PE=1 SV=1	-0.0595222	0.926197
sp|O05240|YUGK_BACSU	sp|O05240|YUGK_BACSU Probable NADH-dependent butanol dehydrogenase 2 OS=Bacillus subtilis (strain 168) OX=224308 GN=yugK PE=3 SV=1	-0.0326068	0.927036
sp|O31760|RNJ2_BACSU	sp|O31760|RNJ2_BACSU Ribonuclease J2 OS=Bacillus subtilis (strain 168) OX=224308 GN=rnjB PE=1 SV=3	0.0306492	0.927036
sp|O32053|TGT_BACSU	sp|O32053|TGT_BACSU Queuine tRNA-ribosyltransferase OS=Bacillus subtilis (strain 168) OX=224308 GN=tgt PE=3 SV=1	-0.0335225	0.927036
sp|O34308|YTKK_BACSU	sp|O34308|YTKK_BACSU Putative oxidoreductase YtkK OS=Bacillus subtilis (strain 168) OX=224308 GN=ytkK PE=3 SV=1	0.0569525	0.927036
sp|P17820|DNAK_BACSU	sp|P17820|DNAK_BACSU Chaperone protein DnaK OS=Bacillus subtilis (strain 168) OX=224308 GN=dnaK PE=1 SV=3	0.0260834	0.927036
sp|P37485|YYBS_BACSU	sp|P37485|YYBS_BACSU Uncharacterized protein YybS OS=Bacillus subtilis (strain 168) OX=224308 GN=yybS PE=4 SV=1	0.0869387	0.927036
sp|P46343|PHOL_BACSU	sp|P46343|PHOL_BACSU PhoH-like protein OS=Bacillus subtilis (strain 168) OX=224308 GN=phoH PE=3 SV=3	0.067633	0.927036
sp|P51831|FABG_BACSU	sp|P51831|FABG_BACSU 3-oxoacyl-[acyl-carrier-protein] reductase FabG OS=Bacillus subtilis (strain 168) OX=224308 GN=fabG PE=3 SV=3	-0.0311166	0.927036
sp|P54154|MSRA_BACSU	sp|P54154|MSRA_BACSU Peptide methionine sulfoxide reductase MsrA OS=Bacillus subtilis (strain 168) OX=224308 GN=msrA PE=1 SV=1	-0.0267184	0.927036
sp|P54444|YRKQ_BACSU	sp|P54444|YRKQ_BACSU Sensor histidine kinase YrkQ OS=Bacillus subtilis (strain 168) OX=224308 GN=yrkQ PE=3 SV=1	0.0576089	0.927036
sp|P54495|GLK_BACSU	sp|P54495|GLK_BACSU Glucokinase OS=Bacillus subtilis (strain 168) OX=224308 GN=glcK PE=1 SV=2	-0.0265062	0.927036
sp|P80864|TPX_BACSU	sp|P80864|TPX_BACSU Thiol peroxidase OS=Bacillus subtilis (strain 168) OX=224308 GN=tpx PE=1 SV=3	-0.0661681	0.927036
sp|Q796Q1|YITG_BACSU	sp|Q796Q1|YITG_BACSU Uncharacterized MFS-type transporter YitG OS=Bacillus subtilis (strain 168) OX=224308 GN=yitG PE=3 SV=1	0.187001	0.927036
sp|P49784|SP3AG_BACSU	sp|P49784|SP3AG_BACSU Stage III sporulation protein AG OS=Bacillus subtilis (strain 168) OX=224308 GN=spoIIIAG PE=4 SV=3	0.0272703	0.927591
sp|C0H3R0|YUZL_BACSU	sp|C0H3R0|YUZL_BACSU Uncharacterized protein YuzL OS=Bacillus subtilis (strain 168) OX=224308 GN=yuzL PE=4 SV=1	0.105672	0.927745
sp|O05496|YDHE_BACSU	sp|O05496|YDHE_BACSU Uncharacterized UDP-glucosyltransferase YdhE OS=Bacillus subtilis (strain 168) OX=224308 GN=ydhE PE=3 SV=2	-0.039409	0.931422
sp|P80871|GS14_BACSU	sp|P80871|GS14_BACSU General stress protein 14 OS=Bacillus subtilis (strain 168) OX=224308 GN=ywrO PE=1 SV=2	0.0237095	0.931777
sp|P07790|COTC_BACSU	sp|P07790|COTC_BACSU Spore coat protein C OS=Bacillus subtilis (strain 168) OX=224308 GN=cotC PE=1 SV=1	-0.0575737	0.932008
sp|O31630|YJCH_BACSU	sp|O31630|YJCH_BACSU Uncharacterized protein YjcH OS=Bacillus subtilis (strain 168) OX=224308 GN=yjcH PE=4 SV=1	0.0264157	0.932114
sp|O31672|MHQR_BACSU	sp|O31672|MHQR_BACSU HTH-type transcriptional regulator MhqR OS=Bacillus subtilis (strain 168) OX=224308 GN=mhqR PE=2 SV=1	0.0714633	0.932114
sp|O31797|YMZC_BACSU	sp|O31797|YMZC_BACSU Uncharacterized protein YmzC OS=Bacillus subtilis (strain 168) OX=224308 GN=ymzC PE=1 SV=1	0.0896375	0.932114
sp|P13243|ALF_BACSU	sp|P13243|ALF_BACSU Probable fructose-bisphosphate aldolase OS=Bacillus subtilis (strain 168) OX=224308 GN=fbaA PE=1 SV=2	0.0270859	0.932114
sp|P21340|PAIA_BACSU	sp|P21340|PAIA_BACSU Spermidine/spermine N(1)-acetyltransferase OS=Bacillus subtilis (strain 168) OX=224308 GN=paiA PE=1 SV=3	-0.0827799	0.932114
sp|P54448|YQEC_BACSU	sp|P54448|YQEC_BACSU Putative 6-phosphogluconate dehydrogenase YqeC OS=Bacillus subtilis (strain 168) OX=224308 GN=yqeC PE=3 SV=1	-0.0299879	0.932114
sp|P54537|ARTM_BACSU	sp|P54537|ARTM_BACSU Arginine transport ATP-binding protein ArtM OS=Bacillus subtilis (strain 168) OX=224308 GN=artM PE=1 SV=1	-0.0462754	0.932114
sp|P07788|COTA_BACSU	sp|P07788|COTA_BACSU Spore coat protein A OS=Bacillus subtilis (strain 168) OX=224308 GN=cotA PE=1 SV=4	0.0265628	0.93217
sp|O07079|YRDA_BACSU	sp|O07079|YRDA_BACSU Uncharacterized protein YrdA OS=Bacillus subtilis (strain 168) OX=224308 GN=yrdA PE=3 SV=1	0.0212849	0.935074
sp|O07595|NPD_BACSU	sp|O07595|NPD_BACSU NAD-dependent protein deacetylase OS=Bacillus subtilis (strain 168) OX=224308 GN=cobB PE=3 SV=1	0.0709093	0.935074
sp|O31601|YJBC_BACSU	sp|O31601|YJBC_BACSU Putative acetyltransferase YjbC OS=Bacillus subtilis (strain 168) OX=224308 GN=yjbC PE=2 SV=2	-0.0225561	0.935074
sp|O34666|CTPA_BACSU	sp|O34666|CTPA_BACSU Carboxy-terminal processing protease CtpA OS=Bacillus subtilis (strain 168) OX=224308 GN=ctpA PE=2 SV=1	0.0297273	0.935074
sp|P54470|PDRP_BACSU	sp|P54470|PDRP_BACSU Putative pyruvate, phosphate dikinase regulatory protein OS=Bacillus subtilis (strain 168) OX=224308 GN=yqfL PE=1 SV=1	-0.0379483	0.935074
sp|O06714|SBCC_BACSU	sp|O06714|SBCC_BACSU Nuclease SbcCD subunit C OS=Bacillus subtilis (strain 168) OX=224308 GN=sbcC PE=3 SV=3	-0.024304	0.936668
sp|O31703|MOEA_BACSU	sp|O31703|MOEA_BACSU Molybdopterin molybdenumtransferase OS=Bacillus subtilis (strain 168) OX=224308 GN=moeA PE=3 SV=1	0.059296	0.936863
sp|P94423|YCNC_BACSU	sp|P94423|YCNC_BACSU Uncharacterized HTH-type transcriptional regulator YcnC OS=Bacillus subtilis (strain 168) OX=224308 GN=ycnC PE=4 SV=2	-0.116671	0.936863
sp|Q794W0|YYCH_BACSU	sp|Q794W0|YYCH_BACSU Two-component system WalR/WalK regulatory protein YycH OS=Bacillus subtilis (strain 168) OX=224308 GN=yycH PE=1 SV=1	-0.0799355	0.936863
sp|P70999|SPEB_BACSU	sp|P70999|SPEB_BACSU Agmatinase OS=Bacillus subtilis (strain 168) OX=224308 GN=speB PE=1 SV=1	0.0395076	0.936883
sp|O34499|6PGL_BACSU	sp|O34499|6PGL_BACSU 6-phosphogluconolactonase OS=Bacillus subtilis (strain 168) OX=224308 GN=pgl PE=1 SV=1	0.0210358	0.936902
sp|P30300|GLPP_BACSU	sp|P30300|GLPP_BACSU Glycerol uptake operon antiterminator regulatory protein OS=Bacillus subtilis (strain 168) OX=224308 GN=glpP PE=2 SV=1	0.0449406	0.936902
sp|O31743|RBGA_BACSU	sp|O31743|RBGA_BACSU Ribosome biogenesis GTPase A OS=Bacillus subtilis (strain 168) OX=224308 GN=rbgA PE=1 SV=1	-0.0272969	0.936951
sp|O31777|BIOF1_BACSU	sp|O31777|BIOF1_BACSU 8-amino-7-oxononanoate synthase 1 OS=Bacillus subtilis (strain 168) OX=224308 GN=kbl PE=3 SV=1	-0.0324679	0.936951
sp|O34409|YFLN_BACSU	sp|O34409|YFLN_BACSU Probable metallo-hydrolase YflN OS=Bacillus subtilis (strain 168) OX=224308 GN=yflN PE=2 SV=1	-0.0337885	0.936951
sp|P07343|FUMC_BACSU	sp|P07343|FUMC_BACSU Fumarate hydratase class II OS=Bacillus subtilis (strain 168) OX=224308 GN=fumC PE=3 SV=2	-0.0217479	0.936951
sp|P23966|MENB_BACSU	sp|P23966|MENB_BACSU 1,4-dihydroxy-2-naphthoyl-CoA synthase OS=Bacillus subtilis (strain 168) OX=224308 GN=menB PE=1 SV=2	-0.0184442	0.936951
sp|P26901|CATA_BACSU	sp|P26901|CATA_BACSU Vegetative catalase OS=Bacillus subtilis (strain 168) OX=224308 GN=katA PE=1 SV=5	0.0398823	0.936951
sp|P37877|ACKA_BACSU	sp|P37877|ACKA_BACSU Acetate kinase OS=Bacillus subtilis (strain 168) OX=224308 GN=ackA PE=1 SV=1	0.0196992	0.936951
sp|P37887|CYSK_BACSU	sp|P37887|CYSK_BACSU Cysteine synthase OS=Bacillus subtilis (strain 168) OX=224308 GN=cysK PE=1 SV=3	0.0286313	0.936951
sp|O32076|YUAG_BACSU	sp|O32076|YUAG_BACSU Uncharacterized protein YuaG OS=Bacillus subtilis (strain 168) OX=224308 GN=yuaG PE=4 SV=1	-0.0473819	0.937297
sp|P02958|SSPC_BACSU	sp|P02958|SSPC_BACSU Small, acid-soluble spore protein C OS=Bacillus subtilis (strain 168) OX=224308 GN=sspC PE=1 SV=1	0.212587	0.937297
sp|P52998|PANC_BACSU	sp|P52998|PANC_BACSU Pantothenate synthetase OS=Bacillus subtilis (strain 168) OX=224308 GN=panC PE=3 SV=1	0.030596	0.937297
sp|P39821|PROA_BACSU	sp|P39821|PROA_BACSU Gamma-glutamyl phosphate reductase OS=Bacillus subtilis (strain 168) OX=224308 GN=proA PE=3 SV=3	-0.113188	0.937696
sp|O34585|YJZC_BACSU	sp|O34585|YJZC_BACSU Uncharacterized protein YjzC OS=Bacillus subtilis (strain 168) OX=224308 GN=yjzC PE=4 SV=1	0.111399	0.943984
sp|O30509|GATB_BACSU	sp|O30509|GATB_BACSU Aspartyl/glutamyl-tRNA(Asn/Gln) amidotransferase subunit B OS=Bacillus subtilis (strain 168) OX=224308 GN=gatB PE=1 SV=2	0.0167361	0.945592
sp|O31472|YCGE_BACSU	sp|O31472|YCGE_BACSU Uncharacterized HTH-type transcriptional regulator YcgE OS=Bacillus subtilis (strain 168) OX=224308 GN=ycgE PE=4 SV=2	0.0576341	0.945592
sp|P96672|YDEO_BACSU	sp|P96672|YDEO_BACSU UPF0750 membrane protein YdeO OS=Bacillus subtilis (strain 168) OX=224308 GN=ydeO PE=3 SV=1	0.073304	0.947537
sp|P36949|RBSB_BACSU	sp|P36949|RBSB_BACSU Ribose import binding protein RbsB OS=Bacillus subtilis (strain 168) OX=224308 GN=rbsB PE=3 SV=2	0.0319342	0.949191
sp|P31113|MENG_BACSU	sp|P31113|MENG_BACSU Demethylmenaquinone methyltransferase OS=Bacillus subtilis (strain 168) OX=224308 GN=menG PE=1 SV=1	0.0445124	0.949292
sp|P37808|ATPA_BACSU	sp|P37808|ATPA_BACSU ATP synthase subunit alpha OS=Bacillus subtilis (strain 168) OX=224308 GN=atpA PE=1 SV=3	-0.0212826	0.949949
sp|O05236|YUGG_BACSU	sp|O05236|YUGG_BACSU Uncharacterized HTH-type transcriptional regulator YugG OS=Bacillus subtilis (strain 168) OX=224308 GN=yugG PE=4 SV=2	-0.0459526	0.950613
sp|O32127|YUTD_BACSU	sp|O32127|YUTD_BACSU Uncharacterized protein YutD OS=Bacillus subtilis (strain 168) OX=224308 GN=yutD PE=1 SV=2	-0.0303297	0.951685
sp|P39156|YWLF_BACSU	sp|P39156|YWLF_BACSU Putative sugar phosphate isomerase YwlF OS=Bacillus subtilis (strain 168) OX=224308 GN=ywlF PE=2 SV=1	0.0258027	0.951685
sp|P39598|YWBO_BACSU	sp|P39598|YWBO_BACSU Uncharacterized protein YwbO OS=Bacillus subtilis (strain 168) OX=224308 GN=ywbO PE=4 SV=1	0.0620063	0.951685
sp|O31844|CZRA_BACSU	sp|O31844|CZRA_BACSU HTH-type transcriptional repressor CzrA OS=Bacillus subtilis (strain 168) OX=224308 GN=czrA PE=1 SV=1	-0.0425558	0.953075
sp|P25813|RSMG_BACSU	sp|P25813|RSMG_BACSU Ribosomal RNA small subunit methyltransferase G OS=Bacillus subtilis (strain 168) OX=224308 GN=rsmG PE=1 SV=1	-0.0441961	0.953278
sp|P39615|UNG_BACSU	sp|P39615|UNG_BACSU Uracil-DNA glycosylase OS=Bacillus subtilis (strain 168) OX=224308 GN=ung PE=1 SV=1	-0.0618046	0.953278
sp|P54527|YQIK_BACSU	sp|P54527|YQIK_BACSU Uncharacterized protein YqiK OS=Bacillus subtilis (strain 168) OX=224308 GN=yqiK PE=4 SV=2	-0.0777192	0.953278
sp|P81101|RRF_BACSU	sp|P81101|RRF_BACSU Ribosome-recycling factor OS=Bacillus subtilis (strain 168) OX=224308 GN=frr PE=1 SV=2	-0.029027	0.953278
sp|P37565|HSLO_BACSU	sp|P37565|HSLO_BACSU 33 kDa chaperonin OS=Bacillus subtilis (strain 168) OX=224308 GN=hslO PE=1 SV=1	0.0169618	0.953675
sp|P94552|IABF2_BACSU	sp|P94552|IABF2_BACSU Intracellular exo-alpha-L-arabinofuranosidase 2 OS=Bacillus subtilis (strain 168) OX=224308 GN=abf2 PE=1 SV=2	-0.0416443	0.953675
sp|P96611|YDBP_BACSU	sp|P96611|YDBP_BACSU Thioredoxin-like protein YdbP OS=Bacillus subtilis (strain 168) OX=224308 GN=ydbP PE=2 SV=1	-0.0266588	0.953935
sp|C0SPC3|YJHB_BACSU	sp|C0SPC3|YJHB_BACSU Putative ADP-ribose pyrophosphatase YjhB OS=Bacillus subtilis (strain 168) OX=224308 GN=yjhB PE=3 SV=1	0.076851	0.954458
sp|O31916|YOQW_BACSU	sp|O31916|YOQW_BACSU Abasic site processing protein YoqW OS=Bacillus subtilis (strain 168) OX=224308 GN=yoqW PE=3 SV=1	0.0900226	0.954458
sp|O32114|DAPF_BACSU	sp|O32114|DAPF_BACSU Diaminopimelate epimerase OS=Bacillus subtilis (strain 168) OX=224308 GN=dapF PE=3 SV=1	0.0287731	0.954458
sp|O34750|YFML_BACSU	sp|O34750|YFML_BACSU Probable ATP-dependent RNA helicase YfmL OS=Bacillus subtilis (strain 168) OX=224308 GN=yfmL PE=1 SV=1	0.0146628	0.954458
sp|P39625|SPSE_BACSU	sp|P39625|SPSE_BACSU Spore coat polysaccharide biosynthesis protein SpsE OS=Bacillus subtilis (strain 168) OX=224308 GN=spsE PE=1 SV=1	-0.18625	0.954458
sp|P94408|YCLF_BACSU	sp|P94408|YCLF_BACSU Uncharacterized transporter YclF OS=Bacillus subtilis (strain 168) OX=224308 GN=yclF PE=3 SV=2	-0.0478155	0.954458
sp|P96686|YDFI_BACSU	sp|P96686|YDFI_BACSU Transcriptional regulatory protein YdfI OS=Bacillus subtilis (strain 168) OX=224308 GN=ydfI PE=3 SV=1	0.111122	0.954458
sp|O32163|SUFU_BACSU	sp|O32163|SUFU_BACSU Zinc-dependent sulfurtransferase SufU OS=Bacillus subtilis (strain 168) OX=224308 GN=sufU PE=1 SV=1	-0.022761	0.954928
sp|P38049|HMOB_BACSU	sp|P38049|HMOB_BACSU Heme-degrading monooxygenase HmoB OS=Bacillus subtilis (strain 168) OX=224308 GN=hmoB PE=1 SV=1	0.0136661	0.954928
sp|P39605|NFRA1_BACSU	sp|P39605|NFRA1_BACSU FMN reductase (NADPH) OS=Bacillus subtilis (strain 168) OX=224308 GN=nfrA1 PE=1 SV=1	-0.0442896	0.954928
sp|Q03523|MURE_BACSU	sp|Q03523|MURE_BACSU UDP-N-acetylmuramoyl-L-alanyl-D-glutamate--2,6-diaminopimelate ligase OS=Bacillus subtilis (strain 168) OX=224308 GN=murE PE=3 SV=1	-0.0284072	0.955547
sp|P71018|PLSX_BACSU	sp|P71018|PLSX_BACSU Phosphate acyltransferase OS=Bacillus subtilis (strain 168) OX=224308 GN=plsX PE=1 SV=2	-0.0124283	0.95697
sp|P35162|RESC_BACSU	sp|P35162|RESC_BACSU Cytochrome c biogenesis protein ResC OS=Bacillus subtilis (strain 168) OX=224308 GN=resC PE=3 SV=2	0.0384208	0.959607
sp|P54167|METAA_BACSU	sp|P54167|METAA_BACSU Homoserine O-acetyltransferase OS=Bacillus subtilis (strain 168) OX=224308 GN=metAA PE=3 SV=3	0.0247565	0.959607
sp|O34507|PRKC_BACSU	sp|O34507|PRKC_BACSU Serine/threonine-protein kinase PrkC OS=Bacillus subtilis (strain 168) OX=224308 GN=prkC PE=1 SV=1	0.0338	0.959926
sp|P25994|CARB_BACSU	sp|P25994|CARB_BACSU Carbamoyl-phosphate synthase pyrimidine-specific large chain OS=Bacillus subtilis (strain 168) OX=224308 GN=pyrAB PE=3 SV=1	0.0951096	0.960656
sp|Q797E6|FRA_BACSU	sp|Q797E6|FRA_BACSU Intracellular iron chaperone frataxin OS=Bacillus subtilis (strain 168) OX=224308 GN=fra PE=1 SV=1	0.0279655	0.962083
sp|O06977|YVCN_BACSU	sp|O06977|YVCN_BACSU Uncharacterized acetyltransferase YvcN OS=Bacillus subtilis (strain 168) OX=224308 GN=yvcN PE=3 SV=1	-0.023217	0.964769
sp|O31610|YJBL_BACSU	sp|O31610|YJBL_BACSU UPF0738 protein YjbL OS=Bacillus subtilis (strain 168) OX=224308 GN=yjbL PE=3 SV=1	0.0202212	0.964769
sp|O34311|YKOW_BACSU	sp|O34311|YKOW_BACSU Signaling protein YkoW OS=Bacillus subtilis (strain 168) OX=224308 GN=ykoW PE=3 SV=2	-0.0198213	0.964769
sp|P23789|XRE_BACSU	sp|P23789|XRE_BACSU HTH-type transcriptional regulator Xre OS=Bacillus subtilis (strain 168) OX=224308 GN=xre PE=1 SV=1	0.0119372	0.964769
sp|P37545|YABD_BACSU	sp|P37545|YABD_BACSU Uncharacterized metal-dependent hydrolase YabD OS=Bacillus subtilis (strain 168) OX=224308 GN=yabD PE=3 SV=1	-0.0170759	0.964769
sp|P54469|YQFD_BACSU	sp|P54469|YQFD_BACSU Uncharacterized protein YqfD OS=Bacillus subtilis (strain 168) OX=224308 GN=yqfD PE=4 SV=2	0.0311923	0.964769
sp|Q45499|SUHB_BACSU	sp|Q45499|SUHB_BACSU Inositol-1-monophosphatase OS=Bacillus subtilis (strain 168) OX=224308 GN=suhB PE=3 SV=1	0.0109592	0.964769
sp|O34483|HPRK_BACSU	sp|O34483|HPRK_BACSU HPr kinase/phosphorylase OS=Bacillus subtilis (strain 168) OX=224308 GN=hprK PE=1 SV=3	-0.0427772	0.964781
sp|P13484|TAGE_BACSU	sp|P13484|TAGE_BACSU Poly(glycerol-phosphate) alpha-glucosyltransferase OS=Bacillus subtilis (strain 168) OX=224308 GN=tagE PE=1 SV=1	0.0147381	0.965427
sp|P52035|BSAA_BACSU	sp|P52035|BSAA_BACSU Glutathione peroxidase homolog BsaA OS=Bacillus subtilis (strain 168) OX=224308 GN=bsaA PE=3 SV=1	-0.011756	0.965427
sp|O32054|QUEA_BACSU	sp|O32054|QUEA_BACSU S-adenosylmethionine:tRNA ribosyltransferase-isomerase OS=Bacillus subtilis (strain 168) OX=224308 GN=queA PE=1 SV=1	0.00989732	0.96753
sp|P96622|ENDOA_BACSU	sp|P96622|ENDOA_BACSU Endoribonuclease EndoA OS=Bacillus subtilis (strain 168) OX=224308 GN=ndoA PE=1 SV=1	-0.0191705	0.96753
sp|P21466|RS4_BACSU	sp|P21466|RS4_BACSU 30S ribosomal protein S4 OS=Bacillus subtilis (strain 168) OX=224308 GN=rpsD PE=1 SV=3	0.0109267	0.970268
sp|O05243|YUGU_BACSU	sp|O05243|YUGU_BACSU UPF0047 protein YugU OS=Bacillus subtilis (strain 168) OX=224308 GN=yugU PE=3 SV=2	0.0462567	0.97034
sp|O32173|YUSG_BACSU	sp|O32173|YUSG_BACSU Uncharacterized protein YusG OS=Bacillus subtilis (strain 168) OX=224308 GN=yusG PE=4 SV=1	0.0499077	0.97034
sp|O35014|YKUI_BACSU	sp|O35014|YKUI_BACSU Uncharacterized EAL-domain containing protein YkuI OS=Bacillus subtilis (strain 168) OX=224308 GN=ykuI PE=1 SV=1	0.0404452	0.97034
sp|P08164|NADE_BACSU	sp|P08164|NADE_BACSU NH(3)-dependent NAD(+) synthetase OS=Bacillus subtilis (strain 168) OX=224308 GN=nadE PE=1 SV=5	-0.00911491	0.970427
sp|P08838|PT1_BACSU	sp|P08838|PT1_BACSU Phosphoenolpyruvate-protein phosphotransferase OS=Bacillus subtilis (strain 168) OX=224308 GN=ptsI PE=1 SV=3	0.00984067	0.971466
sp|P40779|YTXG_BACSU	sp|P40779|YTXG_BACSU UPF0478 protein YtxG OS=Bacillus subtilis (strain 168) OX=224308 GN=ytxG PE=3 SV=2	-0.00997466	0.971466
sp|O34341|YEBC_BACSU	sp|O34341|YEBC_BACSU Uncharacterized protein YebC OS=Bacillus subtilis (strain 168) OX=224308 GN=yebC PE=4 SV=2	-0.0174705	0.972811
sp|P96613|MURF_BACSU	sp|P96613|MURF_BACSU UDP-N-acetylmuramoyl-tripeptide--D-alanyl-D-alanine ligase OS=Bacillus subtilis (strain 168) OX=224308 GN=murF PE=3 SV=1	-0.00571966	0.978266
sp|P39587|YWBD_BACSU	sp|P39587|YWBD_BACSU Putative ribosomal RNA large subunit methyltransferase YwbD OS=Bacillus subtilis (strain 168) OX=224308 GN=ywbD PE=3 SV=1	0.00863608	0.981925
sp|O06989|MDXE_BACSU	sp|O06989|MDXE_BACSU Maltodextrin-binding protein MdxE OS=Bacillus subtilis (strain 168) OX=224308 GN=mdxE PE=1 SV=1	0.0066579	0.98316
sp|O35013|YTKD_BACSU	sp|O35013|YTKD_BACSU Putative 8-oxo-dGTP diphosphatase YtkD OS=Bacillus subtilis (strain 168) OX=224308 GN=ytkD PE=1 SV=1	-0.00950646	0.98316
sp|P10943|HUTP_BACSU	sp|P10943|HUTP_BACSU Hut operon positive regulatory protein OS=Bacillus subtilis (strain 168) OX=224308 GN=hutP PE=1 SV=4	-0.0276716	0.98316
sp|P37531|SLEL_BACSU	sp|P37531|SLEL_BACSU Cortical fragment-lytic enzyme OS=Bacillus subtilis (strain 168) OX=224308 GN=sleL PE=1 SV=2	0.00533562	0.98316
sp|O31761|YMFC_BACSU	sp|O31761|YMFC_BACSU Uncharacterized HTH-type transcriptional regulator YmfC OS=Bacillus subtilis (strain 168) OX=224308 GN=ymfC PE=4 SV=1	0.0480248	0.985961
sp|O32234|YVAM_BACSU	sp|O32234|YVAM_BACSU AB hydrolase superfamily protein YvaM OS=Bacillus subtilis (strain 168) OX=224308 GN=yvaM PE=2 SV=1	-0.0323193	0.985961
sp|P37563|TILS_BACSU	sp|P37563|TILS_BACSU tRNA(Ile)-lysidine synthase OS=Bacillus subtilis (strain 168) OX=224308 GN=tilS PE=1 SV=2	-0.0105653	0.985961
sp|P46906|SYR_BACSU	sp|P46906|SYR_BACSU Arginine--tRNA ligase OS=Bacillus subtilis (strain 168) OX=224308 GN=argS PE=3 SV=2	-0.00517484	0.985961
sp|O07592|YHDW_BACSU	sp|O07592|YHDW_BACSU Putative glycerophosphodiester phosphodiesterase YhdW OS=Bacillus subtilis (strain 168) OX=224308 GN=yhdW PE=3 SV=1	0.0157593	0.987033
sp|O32072|YTWF_BACSU	sp|O32072|YTWF_BACSU Putative sulfurtransferase YtwF OS=Bacillus subtilis (strain 168) OX=224308 GN=ytwF PE=4 SV=2	0.00719705	0.987033
sp|P37566|YACD_BACSU	sp|P37566|YACD_BACSU Putative peptidyl-prolyl cis-trans isomerase YacD OS=Bacillus subtilis (strain 168) OX=224308 GN=yacD PE=3 SV=1	-0.0118211	0.987033
sp|P94377|CATX_BACSU	sp|P94377|CATX_BACSU Catalase X OS=Bacillus subtilis (strain 168) OX=224308 GN=katX PE=3 SV=1	0.00417739	0.987033
sp|O34493|YTMA_BACSU	sp|O34493|YTMA_BACSU Uncharacterized peptidase YtmA OS=Bacillus subtilis (strain 168) OX=224308 GN=ytmA PE=3 SV=1	-0.0102567	0.987671
sp|P42400|YCKB_BACSU	sp|P42400|YCKB_BACSU Probable ABC transporter extracellular-binding protein YckB OS=Bacillus subtilis (strain 168) OX=224308 GN=yckB PE=1 SV=2	0.00812297	0.987671
sp|O31755|SYP_BACSU	sp|O31755|SYP_BACSU Proline--tRNA ligase OS=Bacillus subtilis (strain 168) OX=224308 GN=proS PE=3 SV=1	-0.00331783	0.987769
sp|P80875|G16U_BACSU	sp|P80875|G16U_BACSU General stress protein 16U OS=Bacillus subtilis (strain 168) OX=224308 GN=yceD PE=1 SV=3	-0.0121975	0.987769
sp|P38423|YQXK_BACSU	sp|P38423|YQXK_BACSU Uncharacterized protein YqxK OS=Bacillus subtilis (strain 168) OX=224308 GN=yqxK PE=4 SV=3	-0.00652482	0.988802
sp|Q07836|WAPI_BACSU	sp|Q07836|WAPI_BACSU Immunity protein WapI OS=Bacillus subtilis (strain 168) OX=224308 GN=wapI PE=1 SV=1	-0.0165989	0.988802
sp|P45873|PRMC_BACSU	sp|P45873|PRMC_BACSU Release factor glutamine methyltransferase OS=Bacillus subtilis (strain 168) OX=224308 GN=prmC PE=3 SV=1	-0.0106304	0.990458
sp|P50831|YPVA_BACSU	sp|P50831|YPVA_BACSU Probable ATP-dependent helicase YpvA OS=Bacillus subtilis (strain 168) OX=224308 GN=ypvA PE=3 SV=1	-0.00408676	0.993114
sp|P24281|YAAK_BACSU	sp|P24281|YAAK_BACSU Nucleoid-associated protein YaaK OS=Bacillus subtilis (strain 168) OX=224308 GN=yaaK PE=3 SV=1	-0.00202927	0.993764
sp|O34628|YVLB_BACSU	sp|O34628|YVLB_BACSU Uncharacterized protein YvlB OS=Bacillus subtilis (strain 168) OX=224308 GN=yvlB PE=4 SV=1	0.000834523	0.997673
sp|P05648|DNAA_BACSU	sp|P05648|DNAA_BACSU Chromosomal replication initiator protein DnaA OS=Bacillus subtilis (strain 168) OX=224308 GN=dnaA PE=1 SV=1	0.00236453	0.997673
sp|P34956|QOX1_BACSU	sp|P34956|QOX1_BACSU Quinol oxidase subunit 1 OS=Bacillus subtilis (strain 168) OX=224308 GN=qoxB PE=3 SV=1	0.00198938	0.997673
sp|P35137|PPIB_BACSU	sp|P35137|PPIB_BACSU Peptidyl-prolyl cis-trans isomerase B OS=Bacillus subtilis (strain 168) OX=224308 GN=ppiB PE=1 SV=1	0.00100875	0.997673
sp|P37548|YABG_BACSU	sp|P37548|YABG_BACSU Sporulation-specific protease YabG OS=Bacillus subtilis (strain 168) OX=224308 GN=yabG PE=2 SV=1	0.00113315	0.997673
sp|P39804|IPI_BACSU	sp|P39804|IPI_BACSU Intracellular proteinase inhibitor OS=Bacillus subtilis (strain 168) OX=224308 GN=ipi PE=1 SV=1	-0.00151009	0.997673
sp|P54381|SYGB_BACSU	sp|P54381|SYGB_BACSU Glycine--tRNA ligase beta subunit OS=Bacillus subtilis (strain 168) OX=224308 GN=glyS PE=3 SV=2	-0.000580446	0.997673
sp|P80876|GS18_BACSU	sp|P80876|GS18_BACSU General stress protein 18 OS=Bacillus subtilis (strain 168) OX=224308 GN=yfkM PE=1 SV=3	-0.00732873	0.997673
sp|Q04805|YMXG_BACSU	sp|Q04805|YMXG_BACSU Uncharacterized zinc protease YmxG OS=Bacillus subtilis (strain 168) OX=224308 GN=ymxG PE=3 SV=3	0.000804277	0.997673
sp|O34573|YFKT_BACSU	sp|O34573|YFKT_BACSU Putative spore germination protein YfkT OS=Bacillus subtilis (strain 168) OX=224308 GN=yfkT PE=3 SV=1	only detected in superdormant samples
sp|O35017|YOGA_BACSU	sp|O35017|YOGA_BACSU Uncharacterized zinc-type alcohol dehydrogenase-like protein YogA OS=Bacillus subtilis (strain 168) OX=224308 GN=yogA PE=3 SV=1	only detected in dormant samples
sp|P17896|SP4B_BACSU	sp|P17896|SP4B_BACSU SpoIVB peptidase OS=Bacillus subtilis (strain 168) OX=224308 GN=spoIVB PE=1 SV=2	only detected in superdormant samples
sp|P54555|SDHD_BACSU	sp|P54555|SDHD_BACSU Probable D-serine dehydratase OS=Bacillus subtilis (strain 168) OX=224308 GN=dsdA PE=3 SV=2	only detected in dormant samples
sp|P94538|YSGA_BACSU	sp|P94538|YSGA_BACSU Uncharacterized tRNA/rRNA methyltransferase YsgA OS=Bacillus subtilis (strain 168) OX=224308 GN=ysgA PE=3 SV=2	only detected in dormant samples
