# Supplementary material for: Moderate High-Pressure Superdormancy in Bacillus Spores: Properties of Superdormant Spores and Proteins Potentially Influencing Moderate High-Pressure Germination
Source: Appl Environ Microbiol. 2022 Feb 22;88(4):e02406-21. doi: 10.1128/aem.02406-21 (PMC8863042; doi:10.1128/aem.02406-21)
Supplement: Supplemental file 3 — Table S2. Download aem.02406-21-s0003.xlsx, XLSX file, 0.01 MB [file aem.02406-21-s0003.xlsx]

## Sheet: Table S2
Table S2: List of proteins that were significantly different expressed
Protein Name	Description	log2(FC)	adj.p-value
sp|C0H432|YOYE_BACSU	sp|C0H432|YOYE_BACSU Uncharacterized protein YoyE OS=Bacillus subtilis (strain 168) OX=224308 GN=yoyE PE=4 SV=1	1.11032	0.00579686
sp|O05253|NUPO_BACSU	sp|O05253|NUPO_BACSU Guanosine import ATP-binding protein NupO OS=Bacillus subtilis (strain 168) OX=224308 GN=nupO PE=1 SV=1	-1.4634	0.038799
sp|O05508|GMUD_BACSU	sp|O05508|GMUD_BACSU 6-phospho-beta-glucosidase GmuD OS=Bacillus subtilis (strain 168) OX=224308 GN=gmuD PE=1 SV=1	-1.91987	0.00579686
sp|O06976|CRH_BACSU	sp|O06976|CRH_BACSU HPr-like protein Crh OS=Bacillus subtilis (strain 168) OX=224308 GN=crh PE=1 SV=1	1.22644	0.00579686
sp|O31429|SKFG_BACSU	sp|O31429|SKFG_BACSU Uncharacterized protein SkfG OS=Bacillus subtilis (strain 168) OX=224308 GN=skfG PE=1 SV=2	-1.23047	0.0115041
sp|O31556|YFJC_BACSU	sp|O31556|YFJC_BACSU Uncharacterized protein YfjC OS=Bacillus subtilis (strain 168) OX=224308 GN=yfjC PE=4 SV=1	-2.20297	0.00832376
sp|O31597|YJBA_BACSU	sp|O31597|YJBA_BACSU UPF0736 protein YjbA OS=Bacillus subtilis (strain 168) OX=224308 GN=yjbA PE=3 SV=1	-1.83157	0.00899312
sp|O31659|YKZE_BACSU	sp|O31659|YKZE_BACSU Uncharacterized protein YkzE OS=Bacillus subtilis (strain 168) OX=224308 GN=ykzE PE=4 SV=1	1.41674	0.0122725
sp|O31816|YNDM_BACSU	sp|O31816|YNDM_BACSU Uncharacterized membrane protein YndM OS=Bacillus subtilis (strain 168) OX=224308 GN=yndM PE=4 SV=1	1.56501	0.0215447
sp|O32103|YUIH_BACSU	sp|O32103|YUIH_BACSU Uncharacterized oxidoreductase YuiH OS=Bacillus subtilis (strain 168) OX=224308 GN=yuiH PE=3 SV=1	-1.50858	0.00313277
sp|O32123|YUTH_BACSU	sp|O32123|YUTH_BACSU Endospore coat-associated protein YutH OS=Bacillus subtilis (strain 168) OX=224308 GN=yutH PE=3 SV=1	-1.53471	0.0437301
sp|O34413|YTCC_BACSU	sp|O34413|YTCC_BACSU Putative glycosyltransferase YtcC OS=Bacillus subtilis (strain 168) OX=224308 GN=ytcC PE=3 SV=1	1.03747	0.0302493
sp|O34573|YFKT_BACSU	sp|O34573|YFKT_BACSU Putative spore germination protein YfkT OS=Bacillus subtilis (strain 168) OX=224308 GN=yfkT PE=3 SV=1	only detected in the superdormant sample
sp|O34580|PCRA_BACSU	sp|O34580|PCRA_BACSU ATP-dependent DNA helicase PcrA OS=Bacillus subtilis (strain 168) OX=224308 GN=pcrA PE=1 SV=1	-1.06068	0.0215447
sp|O34629|YERH_BACSU	sp|O34629|YERH_BACSU Uncharacterized lipoprotein YerH OS=Bacillus subtilis (strain 168) OX=224308 GN=yerH PE=3 SV=1	2.1138	0.0229574
sp|O34999|YOQH_BACSU	sp|O34999|YOQH_BACSU SPbeta prophage-derived uncharacterized protein YoqH OS=Bacillus subtilis (strain 168) OX=224308 GN=yoqH PE=3 SV=1	1.06782	0.0280068
sp|O35017|YOGA_BACSU	sp|O35017|YOGA_BACSU Uncharacterized zinc-type alcohol dehydrogenase-like protein YogA OS=Bacillus subtilis (strain 168) OX=224308 GN=yogA PE=3 SV=1	only detected in the dormant sample
sp|O35019|YFKK_BACSU	sp|O35019|YFKK_BACSU UPF0435 protein YfkK OS=Bacillus subtilis (strain 168) OX=224308 GN=yfkK PE=1 SV=1	-1.16463	0.0215447
sp|P04831|SSPA_BACSU	sp|P04831|SSPA_BACSU Small, acid-soluble spore protein A OS=Bacillus subtilis (strain 168) OX=224308 GN=sspA PE=3 SV=1	1.46131	0.0218424
sp|P04832|SSPB_BACSU	sp|P04832|SSPB_BACSU Small, acid-soluble spore protein B OS=Bacillus subtilis (strain 168) OX=224308 GN=sspB PE=3 SV=1	1.68906	0.0313235
sp|P0CI76|RTP_BACSU	sp|P0CI76|RTP_BACSU Replication termination protein OS=Bacillus subtilis (strain 168) OX=224308 GN=rtp PE=1 SV=1	-1.96294	0.00638915
sp|P17622|RIBT_BACSU	sp|P17622|RIBT_BACSU Protein RibT OS=Bacillus subtilis (strain 168) OX=224308 GN=ribT PE=1 SV=1	-3.71334	0.0227023
sp|P17896|SP4B_BACSU	sp|P17896|SP4B_BACSU SpoIVB peptidase OS=Bacillus subtilis (strain 168) OX=224308 GN=spoIVB PE=1 SV=2	only detected in the superdormant sample
sp|P19994|MAP11_BACSU	sp|P19994|MAP11_BACSU Methionine aminopeptidase 1 OS=Bacillus subtilis (strain 168) OX=224308 GN=map PE=1 SV=1	-2.15642	0.00313277
sp|P21203|PHEA_BACSU	sp|P21203|PHEA_BACSU Prephenate dehydratase OS=Bacillus subtilis (strain 168) OX=224308 GN=pheA PE=4 SV=1	-2.4158	0.0122725
sp|P21248|HEM4_BACSU	sp|P21248|HEM4_BACSU Uroporphyrinogen-III synthase OS=Bacillus subtilis (strain 168) OX=224308 GN=hemD PE=3 SV=2	2.21123	0.0410078
sp|P35146|AROD_BACSU	sp|P35146|AROD_BACSU 3-dehydroquinate dehydratase OS=Bacillus subtilis (strain 168) OX=224308 GN=aroD PE=3 SV=1	-1.61704	0.0252775
sp|P37495|YYBI_BACSU	sp|P37495|YYBI_BACSU Uncharacterized protein YybI OS=Bacillus subtilis (strain 168) OX=224308 GN=yybI PE=4 SV=1	1.16672	0.00342707
sp|P37543|YABB_BACSU	sp|P37543|YABB_BACSU Uncharacterized protein YabB OS=Bacillus subtilis (strain 168) OX=224308 GN=yabB PE=4 SV=1	-1.6161	0.00638915
sp|P37564|COAX_BACSU	sp|P37564|COAX_BACSU Type III pantothenate kinase OS=Bacillus subtilis (strain 168) OX=224308 GN=coaX PE=1 SV=3	2.80218	0.00581862
sp|P37568|CTSR_BACSU	sp|P37568|CTSR_BACSU Transcriptional regulator CtsR OS=Bacillus subtilis (strain 168) OX=224308 GN=ctsR PE=1 SV=1	-1.83195	0.0189228
sp|P37569|MCSA_BACSU	sp|P37569|MCSA_BACSU Protein-arginine kinase activator protein OS=Bacillus subtilis (strain 168) OX=224308 GN=mcsA PE=1 SV=1	-1.00822	0.0280068
sp|P37812|ATPE_BACSU	sp|P37812|ATPE_BACSU ATP synthase epsilon chain OS=Bacillus subtilis (strain 168) OX=224308 GN=atpC PE=1 SV=1	1.01942	0.0280068
sp|P39070|CLPQ_BACSU	sp|P39070|CLPQ_BACSU ATP-dependent protease subunit ClpQ OS=Bacillus subtilis (strain 168) OX=224308 GN=clpQ PE=1 SV=1	-3.11438	0.00037584
sp|P39116|PLY_BACSU	sp|P39116|PLY_BACSU Pectate lyase OS=Bacillus subtilis (strain 168) OX=224308 GN=pel PE=1 SV=1	-1.33625	0.00313277
sp|P39648|LIPL_BACSU	sp|P39648|LIPL_BACSU Octanoyl-[GcvH]:protein N-octanoyltransferase OS=Bacillus subtilis (strain 168) OX=224308 GN=lipL PE=1 SV=1	-1.46235	0.0488257
sp|P39757|MOAA_BACSU	sp|P39757|MOAA_BACSU GTP 3,8-cyclase OS=Bacillus subtilis (strain 168) OX=224308 GN=moaA PE=3 SV=1	1.76128	0.0115041
sp|P42103|YXAD_BACSU	sp|P42103|YXAD_BACSU Uncharacterized HTH-type transcriptional regulator YxaD OS=Bacillus subtilis (strain 168) OX=224308 GN=yxaD PE=4 SV=1	2.68608	0.0414391
sp|P42435|NASD_BACSU	sp|P42435|NASD_BACSU Nitrite reductase [NAD(P)H] OS=Bacillus subtilis (strain 168) OX=224308 GN=nasD PE=2 SV=1	-6.88431	2.98383e-07
sp|P45708|YNEF_BACSU	sp|P45708|YNEF_BACSU UPF0154 protein YneF OS=Bacillus subtilis (strain 168) OX=224308 GN=yneF PE=3 SV=1	1.76626	0.00579686
sp|P54155|MSRB_BACSU	sp|P54155|MSRB_BACSU Peptide methionine sulfoxide reductase MsrB OS=Bacillus subtilis (strain 168) OX=224308 GN=msrB PE=1 SV=1	-1.18851	0.0408195
sp|P54523|DXS_BACSU	sp|P54523|DXS_BACSU 1-deoxy-D-xylulose-5-phosphate synthase OS=Bacillus subtilis (strain 168) OX=224308 GN=dxs PE=3 SV=1	-3.0683	0.00313277
sp|P54528|MMGF_BACSU	sp|P54528|MMGF_BACSU 2-methylisocitrate lyase OS=Bacillus subtilis (strain 168) OX=224308 GN=mmgF PE=1 SV=1	5.33621	0.0118889
sp|P54555|SDHD_BACSU	sp|P54555|SDHD_BACSU Probable D-serine dehydratase OS=Bacillus subtilis (strain 168) OX=224308 GN=dsdA PE=3 SV=2	only detected in the dormant sample
sp|P54569|YQKF_BACSU	sp|P54569|YQKF_BACSU Uncharacterized oxidoreductase YqkF OS=Bacillus subtilis (strain 168) OX=224308 GN=yqkF PE=3 SV=1	-1.73295	0.00999786
sp|P54598|YHCN_BACSU	sp|P54598|YHCN_BACSU Probable spore germination lipoprotein YhcN OS=Bacillus subtilis (strain 168) OX=224308 GN=yhcN PE=1 SV=2	-1.33662	0.0218424
sp|P71014|BSLA_BACSU	sp|P71014|BSLA_BACSU Biofilm-surface layer protein A OS=Bacillus subtilis (strain 168) OX=224308 GN=bslA PE=1 SV=2	-2.30662	0.00581862
sp|P71044|SP2Q_BACSU	sp|P71044|SP2Q_BACSU Stage II sporulation protein Q OS=Bacillus subtilis (strain 168) OX=224308 GN=spoIIQ PE=1 SV=1	3.3968	0.00581862
sp|P94496|CSE60_BACSU	sp|P94496|CSE60_BACSU Sporulation protein cse60 OS=Bacillus subtilis (strain 168) OX=224308 GN=cse60 PE=2 SV=1	-2.06854	0.0174579
sp|P94538|YSGA_BACSU	sp|P94538|YSGA_BACSU Uncharacterized tRNA/rRNA methyltransferase YsgA OS=Bacillus subtilis (strain 168) OX=224308 GN=ysgA PE=3 SV=2	only detected in the dormant sample
sp|Q01463|MINC_BACSU	sp|Q01463|MINC_BACSU Septum site-determining protein MinC OS=Bacillus subtilis (strain 168) OX=224308 GN=minC PE=1 SV=1	-2.29891	0.00191683
sp|Q7WY75|SSPK_BACSU	sp|Q7WY75|SSPK_BACSU Small, acid-soluble spore protein K OS=Bacillus subtilis (strain 168) OX=224308 GN=sspK PE=1 SV=3	-1.92991	0.0215447
